# Supplementary material for: Crystal structure of bis­[μ-meth­oxy(pyridin-2-yl)methano­lato-κ3 N,O:O]bis[chlorido­copper(II)]
Source: Acta Crystallogr E Crystallogr Commun. 2015 Jan 31;71(Pt 2):m44–5. doi: 10.1107/S2056989015001310 (PMC4384564; doi:10.1107/S2056989015001310)
Supplement: Supplementary file 1 [file e-71-00m44-sup1.cif]

##############################################################################
#                                                                            #
# This CIF contains the data in a paper accepted for publication in          #
# Acta Crystallographica Section E. It conforms to the requirements of       #
# Notes for Authors for Acta Crystallographica Section E, and has been       #
# peer reviewed under the auspices of the IUCr Commission on Journals.       #
#                                                                            #
# Full details of the Crystallographic Information File format               #
# are given in the paper "The Crystallographic Information File (CIF):       #
# a New Standard Archive File for Crystallography" by S. R. Hall, F. H.      #
# Allen and I. D. Brown [Acta Cryst. (1991), A47, 655-685].                  #
#                                                                            #
# The current version of the core CIF dictionary is obtainable from          #
# ftp://ftp.iucr.org/pub/cif_core.dic.                                       #
#                                                                            #
# Software is freely available for graphical display of the structure(s)     #
# in this CIF. For information consult the CIF software page                 #
# http://www.iucr.org/resources/cif/software.                                #
#                                                                            #
# This file may be used for bona fide research purposes within the           #
# scientific community so long as proper attribution is given to the journal # 
# article from which it was obtained.                                        #
#                                                                            #
##############################################################################
data_global
_audit_creation_method     'form.cif (version 2.0)'
_journal_data_validation_number     ?
_journal_date_recd_electronic     2015-01-04
_journal_date_accepted     2015-01-21
_journal_name_full     'Acta Crystallographica, Section E'
_journal_year     2015
_journal_volume     71
_journal_issue      2
_journal_page_first     m44
_journal_page_last     m45
_journal_paper_category     HM
_journal_paper_doi     10.1107/S2056989015001310
_journal_coeditor_code     CQ2013
_publ_contact_author_name     'Asst. Prof. Dr. Kittipong Chainok'
_publ_contact_author_address
;
Department of Physics
Faculty of Science and Technology
Thammasat University
Khlong Luang
Pathum Thani 12120
Thailand
;
_publ_contact_author_email     'kc@tu.ac.th'
_publ_contact_author_fax     '+66 2 564 4484'
_publ_contact_author_phone     '+66 2 564 4440'
_publ_section_title
;\
Crystal structure of
bis[\m-methoxy(pyridin-2-yl)methanolato-\k^3^<i>N</i>,<i>O</i>:<i>O</i>]\
bis[chloridocopper(II)]
;
_publ_section_title_footnote     .
loop_
    _publ_author_name
    _publ_author_footnote
    _publ_author_address
    'Boonlue, Sujirat' .
;
Department of Chemistry
Faculty of Science
Naresuan University
Mueang
Phitsanulok 65000
Thailand
;
    'Sirikulkajorn, Anchalee' .
;
Department of Chemistry
Faculty of Science
Naresuan University
Mueang
Phitsanulok 65000
Thailand
;
    'Chainok, Kittipong' .
;
Department of Physics
Faculty of Science and Technology
Thammasat University
Khlong Luang
Pathum Thani 12120
Thailand
;
_publ_section_synopsis     .
data_I
_chemical_name_systematic
;\
Bis[\m-methoxy(pyridin-2-yl)methanolato-\
\k^3^<i>N</i>,<i>O</i>:<i>O</i>]bis[chloridocopper(II)]
;
_chemical_name_common     ?
_chemical_formula_moiety     'C14 H16 Cl2 Cu2 N2 O4'
_chemical_formula_sum     'C14 H16 Cl2 Cu2 N2 O4'
_chemical_formula_structural     ?
_chemical_formula_analytical     ?
_chemical_formula_iupac     '[Cu2 (C7 H8 N1 O2)2 Cl2]'
_chemical_formula_weight     474.29
_space_group_crystal_system     monoclinic
_space_group_name_H-M_alt     'P 21/n'
_space_group_name_Hall     '-P 2yn'
loop_
    _symmetry_equiv_pos_as_xyz
    'x, y, z'
    '-x+1/2, y+1/2, -z+1/2'
    '-x, -y, -z'
    'x-1/2, -y-1/2, z-1/2'
_cell_length_a     10.5568(14)
_cell_length_b     4.0728(6)
_cell_length_c     19.257(3)
_cell_angle_alpha     90.00
_cell_angle_beta     95.280(3)
_cell_angle_gamma     90.00
_cell_volume     824.5(2)
_cell_formula_units_Z     2
_cell_measurement_reflns_used     546
_cell_measurement_theta_min     3.57
_cell_measurement_theta_max     25.39
_cell_measurement_temperature     298(2)
_exptl_crystal_description     plate
_exptl_crystal_colour     pale-green
_exptl_crystal_size_max     0.16
_exptl_crystal_size_mid     0.10
_exptl_crystal_size_min     0.06
_exptl_crystal_density_diffrn     1.910
_exptl_crystal_density_meas     ?
_exptl_crystal_density_method     'not measured'
_exptl_crystal_F_000     476
_exptl_absorpt_coefficient_mu     2.924
_exptl_absorpt_correction_type     multi-scan
_exptl_absorpt_process_details
;
(SADABS; Bruker, 2014)
;
_exptl_absorpt_correction_T_min     0.6446
_exptl_absorpt_correction_T_max     0.7452
_exptl_special_details
;
SADABS-2014/4 (Bruker,2014/4) was used for absorption correction.
wR2(int) was 0.0681 before and 0.0535 after correction.
The Ratio of minimum to maximum transmission is 0.8650.
The \l/2 correction factor is 0.00150.
;
_diffrn_ambient_temperature     298(2)
_diffrn_radiation_type     MoK\a
_diffrn_radiation_wavelength     0.71073
_diffrn_radiation_source     'fine-focus sealed tube'
_diffrn_radiation_monochromator     'graphite'
_diffrn_measurement_device_type     'Bruker D8 QUEST CMOS'
_diffrn_measurement_method     '\f and \w scans'
_diffrn_detector_area_resol_mean     0
_diffrn_reflns_number     7703
_diffrn_reflns_av_R_equivalents     0.0910
_diffrn_reflns_av_sigmaI/netI     0.0572
_diffrn_reflns_theta_min     3.57
_diffrn_reflns_theta_max     25.39
_diffrn_reflns_theta_full     25.00
_diffrn_measured_fraction_theta_max     0.985
_diffrn_measured_fraction_theta_full     0.986
_diffrn_reflns_limit_h_min     -12
_diffrn_reflns_limit_h_max     12
_diffrn_reflns_limit_k_min     -4
_diffrn_reflns_limit_k_max     4
_diffrn_reflns_limit_l_min     -23
_diffrn_reflns_limit_l_max     23
_diffrn_reflns_reduction_process     ?
_refine_special_details
;
Refinement of <i>F</i>^2^ against all reflections. The weighted <i>R</i>-factor
<i>wR</i> and goodness of fit <i>S</i> are based on <i>F</i>^2^, conventional
<i>R</i>-factors <i>R</i> are based on <i>F</i>, with <i>F</i> set to zero for
negative <i>F</i>^2^. The threshold expression of <i>F</i>^2^ >
\s(<i>F</i>^2^) is used only for calculating <i>R</i>-factors(gt) <i>etc</i>.
and is not relevant to the choice of reflections for refinement.
<i>R</i>-factors based on <i>F</i>^2^ are statistically about twice as large
as those based on <i>F</i>, and <i>R</i>-factors based on ALL data will be
even larger.
;
_reflns_number_total     1485
_reflns_number_gt     1030
_reflns_threshold_expression     I>2sigma(I)
_refine_ls_structure_factor_coef     Fsqd
_refine_ls_matrix_type     full
_refine_ls_R_factor_all     0.0838
_refine_ls_R_factor_gt     0.0454
_refine_ls_wR_factor_gt     0.0962
_refine_ls_wR_factor_ref     0.1076
_refine_ls_goodness_of_fit_ref     1.037
_refine_ls_restrained_S_all     1.037
_refine_ls_number_reflns     1485
_refine_ls_number_parameters     110
_refine_ls_number_restraints     0
_refine_ls_number_constraints     0
_refine_ls_hydrogen_treatment     constr
_refine_ls_weighting_scheme     calc
_refine_ls_weighting_details
              'w=1/[\s^2^(Fo^2^)+(0.0544P)^2^+0.5475P] where P=(Fo^2^+2Fc^2^)/3'
_atom_sites_solution_hydrogens     geom
_atom_sites_solution_primary     direct
_atom_sites_solution_secondary     difmap
_refine_ls_shift/su_max     0.001
_refine_ls_shift/su_mean     0.000
_refine_diff_density_max     0.515
_refine_diff_density_min     -0.416
_refine_ls_extinction_method     none
loop_
    _atom_type_symbol
    _atom_type_description
    _atom_type_scat_dispersion_real
    _atom_type_scat_dispersion_imag
    _atom_type_scat_source
    'C' 'C' 0.0033 0.0016
                         'International Tables Vol C Tables 4.2.6.8 and 6.1.1.4'
    'H' 'H' 0.0000 0.0000
                         'International Tables Vol C Tables 4.2.6.8 and 6.1.1.4'
    'Cl' 'Cl' 0.1484 0.1585
                         'International Tables Vol C Tables 4.2.6.8 and 6.1.1.4'
    'Cu' 'Cu' 0.3201 1.2651
                         'International Tables Vol C Tables 4.2.6.8 and 6.1.1.4'
    'N' 'N' 0.0061 0.0033
                         'International Tables Vol C Tables 4.2.6.8 and 6.1.1.4'
    'O' 'O' 0.0106 0.0060
                         'International Tables Vol C Tables 4.2.6.8 and 6.1.1.4'
_computing_data_collection
;
APEX2 (Bruker, 2014)
;
_computing_cell_refinement
;
SAINT (Bruker, 2014)
;
_computing_data_reduction
;
SAINT (Bruker, 2014)
;
_computing_structure_solution
;
SHELXT (Sheldrick, 2015a)
;
_computing_structure_refinement
;
SHELXL97 (Sheldrick, 2015b)
;
_computing_molecular_graphics
;
ORTEP-3 for Windows (Farrugia, 2012) and DIAMOND (Brandenburg,
2006)
;
_computing_publication_material
;
<i>publCIF</i> (Westrip, 2010), <i>enCIFer</i> (Allen  <i>et al.</i>,
2004) and
<i>OLEX2</i> (Dolomanov <i>et al.</i>, 2009)
;
loop_
    _atom_site_type_symbol
    _atom_site_label
    _atom_site_fract_x
    _atom_site_fract_y
    _atom_site_fract_z
    _atom_site_U_iso_or_equiv
    _atom_site_adp_type
    _atom_site_calc_flag
    _atom_site_occupancy
    _atom_site_disorder_assembly
    _atom_site_disorder_group
    Cu Cu1 0.36725(5) 0.3633(2) 0.49239(3) 0.0376(3) Uani d 1 . .
    Cl Cl1 0.25368(12) -0.0100(4) 0.42980(7) 0.0431(4) Uani d 1 . .
    O O1 0.4853(3) 0.5904(12) 0.55882(18) 0.0542(13) Uani d 1 . .
    O O2 0.4934(3) 0.5112(11) 0.6792(2) 0.0491(11) Uani d 1 . .
    N N1 0.2501(3) 0.4522(11) 0.5649(2) 0.0301(11) Uani d 1 . .
    C C1 0.1248(4) 0.3804(15) 0.5620(3) 0.0371(14) Uani d 1 . .
    H H1 0.0886 0.2558 0.5248 0.044 Uiso calc 1 . .
    C C2 0.0492(5) 0.4839(17) 0.6114(3) 0.0486(17) Uani d 1 . .
    H H2 -0.0368 0.4299 0.6080 0.058 Uiso calc 1 . .
    C C3 0.1015(5) 0.6680(17) 0.6662(3) 0.0470(16) Uani d 1 . .
    H H3 0.0515 0.7428 0.7003 0.056 Uiso calc 1 . .
    C C4 0.2300(5) 0.7412(15) 0.6700(3) 0.0399(14) Uani d 1 . .
    H H4 0.2677 0.8658 0.7067 0.048 Uiso calc 1 . .
    C C5 0.3014(4) 0.6271(14) 0.6186(2) 0.0304(12) Uani d 1 . .
    C C6 0.4438(4) 0.6921(15) 0.6201(3) 0.0336(13) Uani d 1 . .
    H H6 0.4613 0.9267 0.6272 0.040 Uiso calc 1 . .
    C C7 0.6176(5) 0.6071(19) 0.7070(3) 0.0587(19) Uani d 1 . .
    H H7A 0.6792 0.5237 0.6779 0.088 Uiso calc 1 . .
    H H7B 0.6344 0.5200 0.7532 0.088 Uiso calc 1 . .
    H H7C 0.6227 0.8424 0.7086 0.088 Uiso calc 1 . .
loop_
    _atom_site_aniso_label
    _atom_site_aniso_U_11
    _atom_site_aniso_U_22
    _atom_site_aniso_U_33
    _atom_site_aniso_U_12
    _atom_site_aniso_U_13
    _atom_site_aniso_U_23
    Cu1 0.0240(3) 0.0552(5) 0.0340(4) -0.0123(3) 0.0041(2) -0.0096(4)
    Cl1 0.0392(7) 0.0395(9) 0.0504(9) -0.0114(7) 0.0034(6) -0.0065(7)
    O1 0.0265(18) 0.099(4) 0.038(2) -0.020(2) 0.0092(16) -0.025(2)
    O2 0.037(2) 0.051(3) 0.057(3) -0.0029(19) -0.0100(18) 0.010(2)
    N1 0.026(2) 0.032(3) 0.032(2) -0.0024(19) 0.0013(18) 0.006(2)
    C1 0.025(2) 0.044(4) 0.041(3) -0.002(3) 0.000(2) 0.007(3)
    C2 0.024(3) 0.060(4) 0.063(4) -0.003(3) 0.013(3) 0.014(4)
    C3 0.042(3) 0.050(4) 0.052(4) 0.013(3) 0.020(3) 0.008(4)
    C4 0.045(3) 0.033(4) 0.043(3) 0.003(3) 0.010(3) -0.001(3)
    C5 0.030(2) 0.028(3) 0.033(3) 0.000(2) 0.001(2) 0.011(3)
    C6 0.028(2) 0.038(4) 0.034(3) -0.002(2) 0.000(2) 0.002(3)
    C7 0.042(3) 0.073(5) 0.058(4) -0.011(3) -0.009(3) 0.013(4)
_geom_special_details
;
All e.s.d.'s (except the e.s.d. in the dihedral angle between two l.s. planes)
are estimated using the full covariance matrix. The cell e.s.d.'s are taken
into account individually in the estimation of e.s.d.'s in distances, angles
and torsion angles; correlations between e.s.d.'s in cell parameters are only
used when they are defined by crystal symmetry. An approximate (isotropic)
treatment of cell e.s.d.'s is used for estimating e.s.d.'s involving l.s.
planes.
;
loop_
    _geom_bond_atom_site_label_1
    _geom_bond_atom_site_label_2
    _geom_bond_site_symmetry_2
    _geom_bond_distance
    _geom_bond_publ_flag
    Cu1 Cu1 3_666 3.0051(12) ?
    Cu1 Cl1 . 2.2215(15) ?
    Cu1 O1 3_666 1.927(3) ?
    Cu1 O1 . 1.937(4) ?
    Cu1 N1 . 1.982(4) ?
    O1 Cu1 3_666 1.927(3) ?
    O1 C6 . 1.361(6) ?
    O2 C6 . 1.415(6) ?
    O2 C7 . 1.424(6) ?
    N1 C1 . 1.351(6) ?
    N1 C5 . 1.330(6) ?
    C1 H1 . 0.9300 ?
    C1 C2 . 1.365(7) ?
    C2 H2 . 0.9300 ?
    C2 C3 . 1.368(8) ?
    C3 H3 . 0.9300 ?
    C3 C4 . 1.385(7) ?
    C4 H4 . 0.9300 ?
    C4 C5 . 1.378(7) ?
    C5 C6 . 1.524(6) ?
    C6 H6 . 0.9800 ?
    C7 H7A . 0.9600 ?
    C7 H7B . 0.9600 ?
    C7 H7C . 0.9600 ?
loop_
    _geom_angle_atom_site_label_1
    _geom_angle_atom_site_label_2
    _geom_angle_atom_site_label_3
    _geom_angle_site_symmetry_1
    _geom_angle_site_symmetry_3
    _geom_angle
    _geom_angle_publ_flag
    Cl1 Cu1 Cu1 . 3_666 139.33(5) ?
    O1 Cu1 Cu1 . 3_666 38.82(10) ?
    O1 Cu1 Cu1 3_666 3_666 39.07(11) ?
    O1 Cu1 Cl1 3_666 . 102.14(12) ?
    O1 Cu1 Cl1 . . 165.33(16) ?
    O1 Cu1 O1 3_666 . 77.89(16) ?
    O1 Cu1 N1 . . 81.54(15) ?
    O1 Cu1 N1 3_666 . 158.20(18) ?
    N1 Cu1 Cu1 . 3_666 120.03(12) ?
    N1 Cu1 Cl1 . . 99.59(13) ?
    Cu1 O1 Cu1 3_666 . 102.11(16) ?
    C6 O1 Cu1 . . 118.6(3) ?
    C6 O1 Cu1 . 3_666 138.9(3) ?
    C6 O2 C7 . . 114.8(4) ?
    C1 N1 Cu1 . . 127.1(4) ?
    C5 N1 Cu1 . . 114.2(3) ?
    C5 N1 C1 . . 118.4(4) ?
    N1 C1 H1 . . 118.7 ?
    N1 C1 C2 . . 122.5(5) ?
    C2 C1 H1 . . 118.7 ?
    C1 C2 H2 . . 120.4 ?
    C1 C2 C3 . . 119.1(5) ?
    C3 C2 H2 . . 120.4 ?
    C2 C3 H3 . . 120.6 ?
    C2 C3 C4 . . 118.8(5) ?
    C4 C3 H3 . . 120.6 ?
    C3 C4 H4 . . 120.4 ?
    C5 C4 C3 . . 119.2(5) ?
    C5 C4 H4 . . 120.4 ?
    N1 C5 C4 . . 121.9(5) ?
    N1 C5 C6 . . 116.0(4) ?
    C4 C5 C6 . . 122.1(5) ?
    O1 C6 O2 . . 114.5(5) ?
    O1 C6 C5 . . 109.0(4) ?
    O1 C6 H6 . . 110.2 ?
    O2 C6 C5 . . 102.5(4) ?
    O2 C6 H6 . . 110.2 ?
    C5 C6 H6 . . 110.2 ?
    O2 C7 H7A . . 109.5 ?
    O2 C7 H7B . . 109.5 ?
    O2 C7 H7C . . 109.5 ?
    H7A C7 H7B . . 109.5 ?
    H7A C7 H7C . . 109.5 ?
    H7B C7 H7C . . 109.5 ?
loop_
    _geom_torsion_atom_site_label_1
    _geom_torsion_atom_site_label_2
    _geom_torsion_atom_site_label_3
    _geom_torsion_atom_site_label_4
    _geom_torsion_site_symmetry_1
    _geom_torsion_site_symmetry_2
    _geom_torsion_site_symmetry_3
    _geom_torsion_site_symmetry_4
    _geom_torsion
    _geom_torsion_publ_flag
    Cu1 O1 C6 O2 . . . . 108.4(4) ?
    Cu1 O1 C6 O2 3_666 . . . -79.8(7) ?
    Cu1 O1 C6 C5 . . . . -5.7(6) ?
    Cu1 O1 C6 C5 3_666 . . . 166.1(4) ?
    Cu1 N1 C1 C2 . . . . -172.6(4) ?
    Cu1 N1 C5 C4 . . . . 172.9(4) ?
    Cu1 N1 C5 C6 . . . . -7.4(6) ?
    N1 C1 C2 C3 . . . . 0.2(9) ?
    N1 C5 C6 O1 . . . . 8.4(7) ?
    N1 C5 C6 O2 . . . . -113.2(5) ?
    C1 N1 C5 C4 . . . . -1.4(8) ?
    C1 N1 C5 C6 . . . . 178.4(5) ?
    C1 C2 C3 C4 . . . . -0.6(9) ?
    C2 C3 C4 C5 . . . . 0.0(9) ?
    C3 C4 C5 N1 . . . . 1.0(8) ?
    C3 C4 C5 C6 . . . . -178.8(5) ?
    C4 C5 C6 O1 . . . . -171.8(5) ?
    C4 C5 C6 O2 . . . . 66.5(7) ?
    C5 N1 C1 C2 . . . . 0.8(8) ?
    C7 O2 C6 O1 . . . . 81.5(6) ?
    C7 O2 C6 C5 . . . . -160.6(5) ?
loop_
    _geom_hbond_atom_site_label_D
    _geom_hbond_atom_site_label_H
    _geom_hbond_atom_site_label_A
    _geom_hbond_site_symmetry_A
    _geom_hbond_distance_DH
    _geom_hbond_distance_HA
    _geom_hbond_distance_DA
    _geom_hbond_angle_DHA
    C2 H2 Cl1 3_556 0.93 2.90 3.756(6) 154.3
    C3 H3 O2 2_556 0.93 2.65 3.517(7) 155.9
    C6 H6 O2 1_565 0.98 2.59 3.548(8) 164.7
_shelx_hkl_file
;
  -2   0   0  414.46   15.40
  -2   0   0  411.36   12.70
   2   0   0  417.86   14.50
   2   0   0  404.06   14.30
  -3   0   0    2.40    9.80
   3   0   0    1.50   10.50
   3   0   0    0.90   10.00
  -3   0   0    0.60   11.10
  -4   0   0    1.80   12.10
   4   0   0   20.80   12.60
   4   0   0    5.40   11.60
  -4   0   0    6.90   11.10
   5   0   0    2.30   13.60
  -5   0   0    9.90   13.00
   5   0   0    1.40   12.60
  -5   0   0   23.50   14.90
  -6   0   0  136.99   18.40
  -6   0   0  128.39   20.50
   6   0   0  116.29   18.70
   6   0   0  133.79   17.40
  -7   0   0   76.39   21.60
  -7   0   0   73.39   21.10
   7   0   0   59.29   19.40
   7   0   0   70.89   22.00
   8   0   0 3705.43   73.49
  -8   0   0 3696.13   69.99
   8   0   0 3696.93   69.89
  -8   0   0 3584.04   71.29
  -9   0   0   54.09   29.20
   9   0   0  -13.80   26.30
   9   0   0   -5.00   28.30
  -9   0   0   16.10   26.20
 -10   0   0  426.36   41.20
  10   0   0  410.46   43.00
 -10   0   0  375.76   37.10
  10   0   0  429.16   39.70
 -11   0   0   27.10   37.80
  11   0   0   33.50   41.10
  11   0   0   -4.30   37.40
 -11   0   0   48.10   39.00
  12   0   0   96.29   52.69
 -12   0   0   32.60   44.10
 -12   0   0   12.00   46.80
  12   0   0  148.09   54.39
  -1  -1   0 2209.88   32.90
  -1  -1   0 2146.89   31.10
   1   1   0 2167.88   30.80
   1   1   0 2096.89   32.10
  -2  -1   0 1866.61   33.70
  -2  -1   0 1827.22   31.80
   2   1   0 1867.71   31.80
  -3  -1   0  233.38   20.20
  -3  -1   0  223.28   23.60
   3  -1   0  218.58   17.10
   3  -1   0  215.48   17.30
   3   1   0  213.28   21.80
   3   1   0  234.58   20.30
  -4  -1   0  108.69   17.30
   4  -1   0   71.49   11.70
  -4  -1   0  102.19   14.20
   4  -1   0   86.69   12.90
  -4   1   0   97.59   12.90
  -4   1   0  100.49   12.30
   4   1   0   64.09   16.40
   4   1   0   98.79   14.20
   5  -1   0   39.50   14.80
   5  -1   0   41.80   13.00
  -5  -1   0   59.39   18.60
  -5  -1   0   57.29   14.70
  -5   1   0   60.69   12.90
  -5   1   0   48.50   13.40
   5   1   0   51.99   15.90
   5   1   0   37.30   17.60
   6  -1   0 1829.82   40.80
  -6  -1   0 1717.23   45.60
   6  -1   0 1800.52   41.10
  -6  -1   0 1829.62   49.70
  -6   1   0 1865.71   40.40
   6   1   0 1759.02   46.40
   6   1   0 1842.72   49.00
  -6   1   0 1881.61   41.10
   7  -1   0 1219.48   39.90
   7  -1   0 1191.08   40.90
  -7  -1   0 1247.68   50.99
  -7  -1   0 1246.68   45.70
  -7   1   0 1244.98   40.10
   7   1   0 1285.97   47.40
  -7   1   0 1157.98   40.80
   7   1   0 1261.37   49.80
  -8  -1   0   28.40   28.50
   8  -1   0    3.80   20.50
  -8  -1   0  -12.10   23.10
   8   1   0  -16.80   26.20
   8   1   0   -5.40   24.30
  -8   1   0   38.90   22.80
   9  -1   0  120.79   27.40
  -9  -1   0   94.49   33.60
  -9  -1   0   81.09   35.60
   9  -1   0  135.89   27.50
   9   1   0   88.79   34.70
  -9   1   0  103.09   27.30
   9   1   0  136.29   32.20
  -9   1   0  156.98   24.50
  10  -1   0  243.18   33.70
 -10  -1   0  283.87   40.50
  10  -1   0  268.47   35.90
 -10  -1   0  209.88   43.80
  10   1   0  262.87   40.50
  10   1   0  257.67   45.30
 -10   1   0  249.08   34.00
 -10   1   0  319.57   32.10
 -11  -1   0  -11.60   45.30
  11  -1   0   37.40   38.40
  11  -1   0    2.50   39.30
 -11  -1   0   62.29   41.30
  11   1   0  -41.00   44.20
 -11   1   0   59.19   34.30
  11   1   0   77.89   44.20
 -11   1   0   97.29   38.10
  12  -1   0  -67.39   45.70
 -12  -1   0 -125.09   55.29
  12  -1   0   81.29   47.00
 -12  -1   0  -17.20   49.50
 -12   1   0  -26.30   39.50
 -12   1   0   64.79   46.00
  12   1   0    0.00   60.39
  12   1   0    7.80   50.79
  -1  -2   0 1400.16   29.60
  -1  -2   0 1417.86   32.40
   1   2   0 1438.06   28.20
   1   2   0 1471.75   30.90
  -2  -2   0  149.19   14.40
   2   2   0  127.09   17.30
   2   2   0  144.59   14.00
  -3  -2   0  382.76   24.10
   3   2   0  369.96   23.30
  -4  -2   0 1509.25   38.40
  -4  -2   0 1498.05   44.70
   4   2   0 1504.65   37.90
   4   2   0 1499.75   43.30
  -5  -2   0 1161.98   41.10
  -5  -2   0 1120.29   46.90
   5   2   0 1131.29   38.40
   5   2   0 1191.98   45.30
  -6  -2   0   81.29   23.30
  -6  -2   0    4.30   26.70
   6   2   0   27.50   20.10
   6   2   0   70.09   26.40
   7  -2   0  522.05   32.10
  -7  -2   0  498.65   40.10
  -7  -2   0  504.95   45.00
   7   2   0  477.65   44.50
   7   2   0  564.34   52.19
  -8  -2   0  211.68   33.30
  -8  -2   0  159.58   37.60
   8  -2   0  157.18   22.30
   8  -2   0  137.69   24.30
   8   2   0  174.18   38.60
   8   2   0  166.58   30.80
   9  -2   0  677.53   50.59
   9  -2   0  553.24   38.70
  -9  -2   0  615.54   53.79
  -9  -2   0  714.13   60.89
   9   2   0  460.05   55.59
  10  -2   0   59.19   34.40
  10  -2   0   78.99   27.90
 -10  -2   0  111.99   53.19
 -10  -2   0   83.49   41.10
  10   2   0  102.59   53.69
  10   2   0  122.89   43.60
 -10   2   0   88.59   33.90
 -10   2   0  104.09   25.20
  11  -2   0  -38.10   40.40
  11  -2   0  -31.50   33.20
 -11  -2   0   11.80   51.29
 -11  -2   0   34.60   70.69
 -11   2   0  -22.20   41.40
  11   2   0  -50.09   59.89
 -11   2   0   25.90   27.60
  11   2   0  118.99   51.59
  -2  -3   0  109.49   19.40
  -2  -3   0   92.99   24.30
   2   3   0  142.59   16.20
  -3  -3   0  393.46   29.50
  -3  -3   0  333.27   30.80
   3   3   0  253.17   26.10
   3   3   0  322.77   29.50
  -4  -3   0  -27.80   17.50
  -4  -3   0   36.80   29.70
   4   3   0   16.10   17.10
   4   3   0   -2.30   26.50
  -5  -3   0   75.99   33.80
  -5  -3   0   67.89   24.50
   5   3   0   63.29   19.70
   5   3   0   38.20   33.20
  -6  -3   0  243.48   41.00
  -6  -3   0  247.08   29.50
   6   3   0  279.87   29.40
   6   3   0  266.67   38.70
  -7  -3   0   16.10   42.20
  -7  -3   0  -57.69   28.90
   7   3   0   46.30   41.00
   7   3   0   38.40   30.50
  -8  -3   0   94.59   38.70
  -8  -3   0   64.59   52.39
   8   3   0  140.99   36.20
   8   3   0  138.69   49.40
  -9  -3   0   27.30   59.79
  -9  -3   0  -20.00   43.90
   9   3   0   42.60   44.30
   9   3   0  -24.30   57.49
 -10  -3   0  158.78   59.09
 -10  -3   0  -18.00   68.99
  10   3   0   10.50   84.89
  10   3   0  -42.90   55.09
  -2  -4   0   61.39   34.60
  -2  -4   0   52.59   20.80
  -3  -4   0  -32.20   20.80
  -3  -4   0   78.59   40.80
  -4  -4   0  659.43   42.20
  -4  -4   0  598.44   50.59
   4   4   0  685.53   38.30
   4   4   0  598.24   46.30
  -5  -4   0   72.19   28.70
  -5  -4   0   77.69   51.39
   5   4   0   21.80   25.90
   5   4   0   20.40   45.00
  -6  -4   0  175.98   39.00
   6   4   0   99.09   51.39
   6   4   0   91.49   30.00
  -7  -4   0   67.39   67.19
  -7  -4   0  -67.29   45.50
   7   4   0  -21.60   38.70
  12   0  -1  -27.70   50.89
 -12   0   1  -23.70   44.70
  12   0  -1  -16.20   47.50
 -12   0   1   -8.80   47.50
  11   0  -1  497.55   51.09
 -11   0   1  434.26   45.00
 -11   0   1  483.55   49.20
  11   0  -1  460.55   47.10
 -10   0   1   38.90   33.60
 -10   0   1  -15.00   30.20
  10   0  -1   63.69   34.00
  10   0  -1   26.40   33.10
   9   0  -1  303.17   34.50
  -9   0   1  332.77   35.00
  -9   0   1  329.87   32.80
   9   0  -1  310.87   31.80
  -8   0   1  177.78   26.80
  -8   0   1  108.09   24.80
   8   0  -1  157.08   26.40
  -7   0   1  706.93   38.60
   7   0  -1  664.73   38.40
  -7   0   1  733.23   37.70
   7   0  -1  761.12   37.50
  -6   0   1    7.20   16.50
   6   0  -1    3.90   16.50
  -6   0   1    5.20   15.30
   6   0  -1  -14.40   15.40
   5   0  -1  263.57   25.30
  -5   0   1  291.57   25.60
  -5   0   1  295.87   24.90
   5   0  -1  315.07   25.00
   4   0  -1  -16.50   12.60
  -4   0   1    4.90   11.50
   4   0  -1    5.20   11.50
  -3   0   1 2008.00   35.20
   3   0  -1 2004.10   33.70
   3   0  -1 2007.40   34.80
  -3   0   1 2008.60   33.40
   2   0  -1   -5.40    6.60
  -2   0   1  -12.10    7.50
   2   0  -1    1.80    6.90
  -2   0   1   -4.00    6.60
   2   0   1   -1.70    7.60
   2   0   1   -6.80    7.40
  -2   0  -1   -1.70    8.40
  -2   0  -1   -3.50    4.60
   3   0   1  363.56   20.00
   3   0   1  368.56   18.80
  -3   0  -1  373.16   21.20
  -3   0  -1  347.77   18.10
   4   0   1   -3.70   12.00
  -4   0  -1    5.00   11.40
  -4   0  -1   -1.90   12.90
   4   0   1   -8.00   10.80
   5   0   1  386.16   25.70
   5   0   1  411.06   24.80
  -5   0  -1  366.36   27.00
  -5   0  -1  394.26   25.00
   6   0   1   -3.50   15.30
  -6   0  -1   10.20   16.90
  -6   0  -1   17.40   14.80
  -7   0  -1 2556.64   55.19
   7   0   1 2472.85   55.79
   7   0   1 2474.25   55.39
  -7   0  -1 2453.25   53.49
  -8   0  -1   54.19   22.60
  -8   0  -1   51.39   24.60
   8   0   1   24.20   22.00
   8   0   1   54.39   24.30
  -9   0  -1   51.99   50.79
   9   0   1   89.39   37.30
  -9   0  -1   84.09   27.10
   9   0   1   50.39   27.20
  10   0   1   17.30   31.80
 -10   0  -1    7.40   30.90
 -10   0  -1  -18.50   30.80
  10   0   1  -26.90   32.50
  11   0   1  187.28   44.20
 -11   0  -1   82.29   39.30
  11   0   1  183.18   44.40
 -11   0  -1  160.18   39.80
 -12   0  -1  -99.49   45.30
 -12   0  -1  -55.49   45.20
  12   0   1   59.19   49.99
  12   0   1   31.30   51.69
  12  -1  -1  178.68   54.79
  12  -1  -1  229.08   52.59
 -12  -1   1  177.98   53.69
 -12  -1   1  202.88   62.19
  12   1  -1  265.47   62.29
  12   1  -1  247.28   56.49
 -12   1   1  162.28   44.70
 -11  -1   1    0.90   45.60
  11  -1  -1   71.49   36.10
  11  -1  -1   14.40   40.80
 -11  -1   1   37.90   42.40
  11   1  -1   13.80   47.00
  11   1  -1   51.99   42.80
 -11   1   1   68.89   36.20
 -10  -1   1   22.50   36.90
  10  -1  -1    1.50   31.00
  10  -1  -1   25.80   30.50
 -10  -1   1   27.20   32.20
  10   1  -1  -39.70   37.90
 -10   1   1   58.99   29.40
  10   1  -1   14.10   35.80
   9  -1  -1  560.04   47.20
  -9  -1   1  528.95   49.40
  -9  -1   1  570.74   58.19
   9  -1  -1  481.25   48.10
   9   1  -1  534.15   40.60
  -9   1   1  562.74   42.20
   9   1  -1  504.35   42.20
  -8  -1   1  201.18   28.40
   8  -1  -1  174.88   26.60
  -8  -1   1  246.38   33.70
  -8   1   1  219.28   33.50
   8   1  -1  180.98   27.10
   8   1  -1  197.58   36.50
  -8   1   1  188.08   34.60
  -7  -1   1  724.23   45.40
   7  -1  -1  711.73   35.70
  -7  -1   1  663.53   40.50
  -7   1   1  629.34   35.60
   7   1  -1  635.74   43.60
  -7   1   1  676.33   33.50
   7   1  -1  594.64   39.90
  -6  -1   1  330.87   28.00
   6  -1  -1  342.37   28.20
  -6  -1   1  303.47   24.40
   6  -1  -1  334.37   28.20
  -6   1   1  319.67   27.80
   6   1  -1  305.87   31.10
  -6   1   1  315.07   28.10
   6   1  -1  341.97   36.30
   5  -1  -1 1839.22   40.20
  -5  -1   1 1787.62   41.10
   5  -1  -1 1812.82   37.60
  -5  -1   1 1714.53   43.40
   5   1  -1 1791.52   40.50
  -5   1   1 1810.82   37.10
  -5   1   1 1796.72   36.80
   5   1  -1 1751.02   43.20
  -4  -1   1 1094.29   33.40
   4  -1  -1 1073.59   26.90
  -4  -1   1 1045.80   29.60
   4  -1  -1 1067.89   27.10
   4   1  -1 1040.70   29.30
  -4   1   1 1032.80   27.10
  -4   1   1 1100.89   26.80
   4   1  -1 1035.30   32.40
   3  -1  -1  634.64   21.40
  -3  -1   1  672.33   26.60
  -3  -1   1  674.93   23.40
   3  -1  -1  663.53   21.10
   3   1  -1  685.53   25.70
  -3   1   1  659.93   21.50
   3   1  -1  640.94   23.20
  -3   1   1  654.03   21.00
   2  -1  -1 3006.90   39.50
   2  -1  -1 2919.11   39.00
  -2  -1   1 2855.91   41.10
  -2   1   1 2923.91   38.70
   2   1  -1 2969.20   41.30
  -1  -1   1  222.48   14.30
   1  -1  -1  156.78   13.90
  -1  -1   1  190.78   15.60
   1   1  -1  182.08   15.50
   1   1  -1  189.68   13.80
   0  -1  -1 6355.26   71.09
   0  -1  -1 6415.36   71.69
   0   1   1 6472.45   71.29
   0   1   1 6479.45   71.79
  -1  -1  -1 1862.21   29.90
  -1  -1  -1 1771.52   31.10
   1   1   1 1942.81   30.50
  -2  -1  -1  467.35   24.10
  -2  -1  -1  466.85   20.70
   2   1   1  442.86   22.70
   2   1   1  458.45   20.80
  -3  -1  -1  749.53   25.20
  -3  -1  -1  750.42   28.30
   3   1   1  726.53   27.60
   3   1   1  791.72   25.60
  -4  -1  -1 1922.61   38.60
   4  -1   1 1916.91   34.00
  -4  -1  -1 1913.81   41.50
   4  -1   1 1902.11   33.50
   4   1   1 1957.20   38.80
   4   1   1 1949.20   41.30
  -4   1  -1 1893.81   33.50
   5  -1   1 1616.84   34.40
  -5  -1  -1 1584.54   42.00
  -5  -1  -1 1620.64   39.30
   5  -1   1 1636.74   34.80
  -5   1  -1 1622.94   33.80
  -5   1  -1 1626.34   34.20
   5   1   1 1622.34   42.50
   5   1   1 1573.84   39.50
  -6  -1  -1 1335.17   43.90
   6  -1   1 1400.76   36.10
  -6  -1  -1 1295.77   41.10
   6  -1   1 1358.36   35.90
   6   1   1 1351.66   44.70
   6   1   1 1340.77   41.80
  -6   1  -1 1356.56   36.90
  -6   1  -1 1337.37   35.40
   7  -1   1  333.37   30.70
  -7  -1  -1  238.78   28.90
  -7  -1  -1  331.77   27.90
   7  -1   1  257.17   23.50
   7   1   1  336.27   31.30
   7   1   1  327.97   28.10
  -7   1  -1  313.77   29.90
  -7   1  -1  300.67   25.10
  -8  -1  -1  254.87   29.90
   8  -1   1  232.18   26.20
   8  -1   1  284.27   26.60
  -8  -1  -1  179.38   31.80
   8   1   1  259.37   32.00
  -8   1  -1  200.58   26.50
   8   1   1  158.28   28.40
  -8   1  -1  213.88   24.30
  -9  -1  -1  311.17   38.80
   9  -1   1  331.17   31.00
  -9  -1  -1  322.27   34.60
   9   1   1  325.17   36.50
  -9   1  -1  371.76   36.70
  -9   1  -1  298.07   31.80
   9   1   1  365.96   40.40
 -10  -1  -1   16.60   38.70
  10  -1   1   10.60   32.50
  10  -1   1   12.90   29.40
 -10   1  -1  -13.10   23.20
 -10   1  -1    7.80   31.20
  10   1   1  -25.70   39.10
  10   1   1    2.40   33.00
  11  -1   1  -11.60   37.80
  11  -1   1  -24.20   38.30
 -11  -1  -1   21.30   43.20
 -11  -1  -1   15.60   41.20
  11   1   1   13.80   52.09
  11   1   1   83.99   45.30
 -11   1  -1   -6.50   35.10
 -11   1  -1  -51.59   29.70
 -12  -1  -1  184.78   56.49
  12  -1   1  221.48   50.79
 -12  -1  -1  124.59   59.99
  12  -1   1   56.79   47.50
  12   1   1  218.38   57.49
  12   1   1  111.59   61.99
 -12   1  -1  200.58   48.80
 -11  -2   1  -71.69   63.19
  11  -2  -1    2.00   36.20
 -11  -2   1    8.50   52.59
  11  -2  -1  -24.90   39.00
  11   2  -1   11.50   60.39
  11   2  -1   64.19   51.89
 -11   2   1   30.20   42.60
 -11   2   1  114.39   30.70
  10  -2  -1  137.69   30.70
 -10  -2   1  147.59   43.60
 -10  -2   1   72.39   50.59
  10  -2  -1  154.78   34.60
 -10   2   1  168.58   26.40
  10   2  -1  134.39   51.09
  10   2  -1  162.18   42.60
 -10   2   1  115.99   35.60
   9  -2  -1   18.40   27.50
  -9  -2   1   16.40   39.40
   9  -2  -1  130.49   23.90
   9   2  -1   60.89   42.90
  -9   2   1  123.29   21.60
   9   2  -1  100.99   34.50
  -9   2   1   55.29   29.60
   8  -2  -1   16.80   24.40
   8  -2  -1   30.80   19.50
  -8  -2   1   63.09   27.60
  -8  -2   1  -21.30   33.00
   8   2  -1   56.09   28.70
   8   2  -1   37.90   35.60
  -8   2   1   12.10   24.50
  -7  -2   1   47.70   26.10
  -7  -2   1   32.10   30.20
   7  -2  -1   79.49   20.50
   7  -2  -1   99.69   18.70
  -7   2   1   67.59   17.20
   7   2  -1   83.69   25.90
   7   2  -1   77.79   31.60
  -6  -2   1  998.70   48.60
   6  -2  -1 1008.60   38.40
  -6  -2   1 1019.50   43.70
   6   2  -1 1124.09   49.80
   6   2  -1 1014.00   42.40
  -5  -2   1  342.17   28.80
  -5  -2   1  365.26   33.30
   5  -2  -1  326.57   27.90
   5   2  -1  347.47   37.90
   5   2  -1  357.16   31.00
  -4  -2   1   19.30   20.10
  -4  -2   1   40.20   15.00
   4   2  -1   45.90   13.70
  -3  -2   1   40.80   17.20
  -3  -2   1   36.20   12.20
   3   2  -1   61.19   12.90
   3   2  -1   13.70   15.80
  -2  -2   1 1115.29   28.30
   2   2  -1 1101.19   31.00
   2   2  -1 1054.29   26.60
  -1  -2   1  214.08   21.00
  -1  -2   1  195.28   17.90
   0  -2  -1  379.06   22.60
  -1  -2  -1  397.76   20.80
  -1  -2  -1  365.76   24.90
   1   2   1  385.06   24.10
   1   2   1  385.66   20.30
  -2  -2  -1 1464.15   41.80
  -2  -2  -1 1439.06   32.50
   2   2   1 1565.24   36.40
   2   2   1 1442.76   31.80
  -3  -2  -1  135.99   20.60
  -3  -2  -1  137.59   16.70
   3   2   1  146.89   15.90
  -4  -2  -1  179.88   23.20
  -4  -2  -1  206.08   21.10
   4   2   1  181.28   23.50
   4   2   1  213.78   19.90
  -5  -2  -1   50.69   24.40
  -5  -2  -1   62.39   19.40
   5   2   1   82.59   20.30
   5   2   1   49.90   23.50
  -6  -2  -1 1000.20   44.20
  -6  -2  -1  962.40   51.99
   6   2   1  987.30   51.19
   6   2   1  945.41   44.10
  -7  -2  -1  112.09   33.60
  -7  -2  -1   93.69   27.50
   7  -2   1  120.89   20.10
   7  -2   1  114.89   22.10
   7   2   1  117.99   27.90
   7   2   1  106.09   32.70
  -8  -2  -1   62.79   35.40
   8  -2   1   47.10   23.20
   8  -2   1    2.00   19.40
  -8  -2  -1   42.70   30.60
   8   2   1   26.70   27.70
   8   2   1   55.89   36.80
  -9  -2  -1   24.20   37.50
   9  -2   1    3.80   27.50
   9  -2   1   15.30   21.50
  -9  -2  -1  -19.40   35.40
   9   2   1   24.80   42.50
  10  -2   1  277.57   31.40
  10  -2   1  253.97   35.20
 -10  -2  -1  274.37   53.99
 -10  -2  -1  304.27   54.39
  10   2   1  251.97   45.10
  10   2   1  317.57   55.19
  11  -2   1   56.19   43.90
  11  -2   1   78.89   34.90
 -11  -2  -1  138.69   62.09
 -11  -2  -1    0.60   53.19
  11   2   1   26.50   54.29
  11   2   1   15.10   64.99
 -10  -3   1   67.39   56.69
 -10  -3   1   30.00   69.39
  10   3  -1   13.50   84.29
  10   3  -1   68.99   52.79
  -9  -3   1  127.99   60.99
  -9  -3   1  100.59   46.10
   9   3  -1   51.19   43.70
   9   3  -1   34.80   59.29
  -8  -3   1  274.97   51.99
  -8  -3   1  220.18   41.90
   8   3  -1  188.08   40.20
   8   3  -1  179.38   50.79
  -7  -3   1   88.79   43.50
  -7  -3   1   44.50   31.00
   7   3  -1   74.89   40.40
   7   3  -1   37.90   30.00
  -6  -3   1  144.49   27.40
  -6  -3   1  236.28   40.10
   6   3  -1  180.78   27.20
  -5  -3   1  235.78   24.90
   5   3  -1  128.19   30.10
   5   3  -1  177.58   21.30
  -4  -3   1  244.48   22.70
  -4  -3   1  194.98   32.40
   4   3  -1  219.58   20.20
   4   3  -1  177.48   29.20
  -3  -3   1  136.19   27.20
  -3  -3   1   93.29   16.70
   3   3  -1  112.19   17.30
   3   3  -1   91.69   24.80
  -2  -3   1  179.28   19.60
  -2  -3   1  149.69   25.90
   0  -3  -1 1442.76   41.90
  -1  -3  -1  394.16   36.40
  -1  -3  -1  440.86   36.80
  -2  -3  -1  254.07   26.70
  -2  -3  -1  257.97   26.80
   2   3   1  281.47   25.50
   2   3   1  237.28   26.40
  -3  -3  -1   52.09   16.60
  -3  -3  -1   -3.90   27.20
   3   3   1   15.80   25.00
   3   3   1   46.20   18.80
  -4  -3  -1  192.28   24.60
   4   3   1  203.88   21.70
   4   3   1  181.28   31.70
  -5  -3  -1   65.59   34.60
  -5  -3  -1  113.19   25.40
   5   3   1   54.09   22.90
  -6  -3  -1  -48.00   26.60
  -6  -3  -1   -8.30   36.50
   6   3   1  -14.60   33.10
   6   3   1   14.90   25.60
  -7  -3  -1   27.30   43.80
  -7  -3  -1   30.00   33.20
   7   3   1   27.20   41.30
   7   3   1   37.90   29.80
  -8  -3  -1  264.27   42.80
  -8  -3  -1  362.66   56.09
   8   3   1  443.16   53.89
   8   3   1  412.66   44.50
  -9  -3  -1  167.48   50.69
  -9  -3  -1  216.68   64.39
   9   3   1  112.19   46.20
   9   3   1  213.48   62.09
  -7  -4   1   68.79   44.20
  -7  -4   1   61.49   63.89
   7   4  -1   80.79   37.50
   7   4  -1   85.59   91.59
  -6  -4   1  -26.30   55.79
  -6  -4   1 -113.49   33.40
   6   4  -1   49.99   52.59
   6   4  -1    2.10   28.30
  -5  -4   1  101.69   27.80
  -5  -4   1  -50.09   47.70
   5   4  -1   -1.90   23.90
   5   4  -1   55.09   43.80
  -4  -4   1  -14.70   42.70
  -4  -4   1   63.49   22.50
   4   4  -1  104.59   21.60
  -3  -4   1   65.99   40.20
  -3  -4   1   15.00   20.40
  -2  -4  -1   40.30   19.40
  -2  -4  -1   21.20   35.10
  -3  -4  -1  200.08   40.00
  -3  -4  -1  243.58   24.70
  -4  -4  -1  -21.70   25.10
  -4  -4  -1   32.70   43.00
   4   4   1  -35.30   38.30
   4   4   1    8.80   21.80
  -5  -4  -1  -19.70   47.80
  -5  -4  -1  -22.10   30.00
   5   4   1  -70.39   44.80
   5   4   1   30.30   26.20
  -6  -4  -1  142.49   58.69
  -6  -4  -1   90.59   39.60
   6   4   1   26.20   30.50
   6   4   1    9.70   50.89
  -7  -4  -1   16.00   45.70
  -7  -4  -1  -50.19   66.99
   7   4   1  -43.20   39.10
  12   0  -2  304.37   54.89
  12   0  -2  188.38   50.39
 -12   0   2  211.98   52.59
 -12   0   2  209.48   48.40
  11   0  -2   28.40   40.10
  11   0  -2   24.20   42.80
 -11   0   2   40.50   42.10
 -11   0   2   19.20   39.30
  10   0  -2  281.67   38.00
 -10   0   2  270.77   36.20
  10   0  -2  265.37   36.00
 -10   0   2  202.48   38.60
   9   0  -2   38.60   28.80
   9   0  -2   53.39   26.90
  -9   0   2  -32.90   25.30
  -9   0   2   17.40   29.40
  -8   0   2 1101.89   49.50
   8   0  -2 1199.78   50.89
  -8   0   2 1130.99   48.90
   8   0  -2 1131.19   47.20
  -7   0   2   43.30   20.80
   7   0  -2   16.30   20.90
  -7   0   2    8.10   19.40
   7   0  -2   26.50   19.40
   6   0  -2  374.46   30.20
  -6   0   2  395.46   29.50
   6   0  -2  384.06   28.80
  -6   0   2  323.27   32.40
  -5   0   2    3.00   13.10
  -5   0   2    0.30   14.70
   5   0  -2    0.90   14.80
   5   0  -2    7.30   13.90
   4   0  -2  796.82   26.80
  -4   0   2  757.92   25.90
   4   0  -2  741.83   26.10
  -4   0   2  804.32   28.10
  -3   0   2   -9.30   10.30
  -3   0   2  -10.30   11.90
   3   0  -2    6.40   10.80
   3   0  -2   -3.50   11.10
   2   0  -2   35.20    9.00
   2   0  -2   37.20    8.40
  -2   0   2   38.30    7.90
  -2   0   2   27.40    9.40
  -1   0  -2    0.10    6.20
   2   0   2 3064.29   40.20
  -2   0  -2 3066.19   40.60
   3   0   2    3.50   10.60
  -3   0  -2    1.30    8.40
  -3   0  -2  -14.40   11.30
   3   0   2    1.90   11.30
   4   0   2  748.73   26.00
  -4   0  -2  763.62   24.50
   4   0   2  745.03   24.80
  -4   0  -2  752.62   27.00
  -5   0  -2    5.10   13.00
   5   0   2    1.50   14.60
   5   0   2   -5.90   12.70
  -5   0  -2  -22.30   13.30
   6   0   2  350.86   27.60
  -6   0  -2  335.77   28.50
   6   0   2  357.26   29.50
  -6   0  -2  368.96   29.20
   7   0   2    9.90   20.60
   7   0   2    8.00   19.00
  -7   0  -2   25.30   19.60
  -7   0  -2   26.00   19.90
   8   0   2 2131.39   58.19
  -8   0  -2 2125.49   57.29
  -8   0  -2 2149.48   55.09
   8   0   2 2215.88   58.69
   9   0   2    0.70   27.40
  -9   0  -2   11.00   25.80
  -9   0  -2  -19.20   26.50
   9   0   2  -19.00   28.70
  10   0   2  723.23   61.59
  10   0   2  727.03   63.89
 -10   0  -2  613.04   55.79
 -10   0  -2  735.43   56.19
 -11   0  -2   -8.40   36.10
  11   0   2  -27.80   41.70
 -11   0  -2  -61.39   37.00
  11   0   2   27.30   42.10
 -12   0  -2   79.69   46.50
 -12   0  -2   29.10   48.50
  12   0   2    8.40   50.79
  12   0   2   30.10   53.99
 -12  -1   2   21.60   51.69
  12  -1  -2  126.29   50.89
  12  -1  -2  103.89   47.00
 -12  -1   2   -8.30   56.99
  12   1  -2  113.79   55.09
  12   1  -2  110.59   59.49
 -12   1   2  119.19   45.90
  11  -1  -2   51.09   36.90
 -11  -1   2   10.60   41.60
 -11  -1   2   14.50   46.70
  11  -1  -2    2.80   40.60
  11   1  -2   20.50   42.10
  11   1  -2   89.59   52.19
 -11   1   2  105.59   35.40
  10  -1  -2  123.59   33.90
 -10  -1   2   60.09   33.70
  10  -1  -2   77.49   31.50
 -10  -1   2  118.19   41.20
  10   1  -2   17.70   32.80
 -10   1   2  109.49   32.10
  10   1  -2   99.99   41.00
  -9  -1   2  132.49   34.70
   9  -1  -2  118.39   30.10
  -9  -1   2  124.39   31.10
   9  -1  -2  121.09   28.90
   9   1  -2  119.39   29.40
  -9   1   2  134.49   26.00
   9   1  -2  105.59   33.00
  -8  -1   2  174.48   32.50
   8  -1  -2  153.78   26.20
   8  -1  -2  161.58   40.50
   8   1  -2  124.39   36.80
  -8   1   2  137.19   23.00
   8   1  -2  120.59   26.10
   7  -1  -2  856.21   39.20
   7  -1  -2  829.42   37.40
  -7  -1   2  882.71   42.60
  -7  -1   2  817.72   46.50
   7   1  -2  888.41   42.70
  -7   1   2  863.41   38.50
   7   1  -2  785.52   45.80
   6  -1  -2  760.92   31.10
  -6  -1   2  829.42   40.40
  -6  -1   2  746.73   35.20
   6   1  -2  716.43   35.10
   6   1  -2  659.93   39.60
  -6   1   2  747.03   32.50
   5  -1  -2 2173.28   41.30
  -5  -1   2 2188.78   44.40
  -5  -1   2 2191.18   46.70
   5  -1  -2 2118.89   41.50
   5   1  -2 2133.89   46.80
  -5   1   2 2153.68   41.10
   5   1  -2 2156.68   43.00
  -5   1   2 2029.20   42.00
   4  -1  -2  183.48   15.40
  -4  -1   2  209.68   18.90
  -4  -1   2  203.08   16.50
   4  -1  -2  183.58   14.70
  -4   1   2  177.28   15.10
   4   1  -2  193.78   15.90
  -4   1   2  211.48   22.00
   4   1  -2  167.48   17.70
  -3  -1   2   22.90   13.40
   3  -1  -2   17.40   11.10
  -3  -1   2   14.00   11.30
   3  -1  -2   16.40   10.60
  -3   1   2   30.80   11.40
  -3   1   2   19.90   10.90
   3   1  -2    0.00   12.20
   3   1  -2   19.90   10.80
  -2  -1   2  437.96   19.60
   2  -1  -2  437.36   19.10
  -2  -1   2  437.86   20.80
   2  -1  -2  420.66   19.10
   2   1  -2  411.06   19.50
  -2   1   2  440.86   19.70
  -2   1   2  422.66   19.30
   1  -1  -2 1186.18   24.20
  -1  -1   2 1198.68   22.90
  -1  -1   2 1176.78   21.50
  -1   1   2 1203.28   23.50
  -1   1   2 1238.58   25.00
   0  -1  -2 2074.59   32.50
   0  -1  -2 2043.00   31.30
   0   1   2 2054.59   31.90
  -1  -1  -2 4964.10   61.49
  -1  -1  -2 4823.32   59.69
   1   1   2 4836.42   59.89
  -2  -1  -2  759.52   26.60
  -2  -1  -2  742.03   24.00
   2   1   2  770.12   25.60
   2   1   2  767.92   24.40
  -3  -1  -2 1952.90   39.10
  -3  -1  -2 1934.51   36.50
   3   1   2 1931.41   39.30
   3   1   2 1969.40   36.60
  -4  -1  -2   39.30   16.20
   4  -1   2   54.89   12.00
  -4  -1  -2   57.29   14.90
   4   1   2   54.19   14.20
  -4   1  -2   71.39   11.70
  -4   1  -2   48.50   11.50
   4   1   2   32.60   16.20
   5  -1   2  437.66   23.70
  -5  -1  -2  504.35   28.90
   5  -1   2  449.26   24.40
  -5  -1  -2  471.95   33.20
   5   1   2  512.85   30.20
  -5   1  -2  507.85   23.70
   5   1   2  480.15   32.90
  -5   1  -2  470.25   23.50
  -6  -1  -2  916.21   38.40
   6  -1   2  892.61   32.10
  -6  -1  -2  854.01   41.10
   6  -1   2  874.81   31.50
  -6   1  -2  878.31   32.30
   6   1   2  915.41   42.20
  -6   1  -2  904.51   30.10
   6   1   2  860.11   38.60
   7  -1   2  137.79   20.30
  -7  -1  -2  131.99   26.70
  -7  -1  -2  112.09   23.30
   7  -1   2  126.69   19.50
   7   1   2  117.39   30.80
  -7   1  -2  136.79   19.30
  -7   1  -2  159.48   20.20
   7   1   2  150.78   24.40
  -8  -1  -2   43.60   27.40
   8  -1   2   79.59   23.40
  -8  -1  -2   39.40   28.30
   8  -1   2   37.60   20.30
  -8   1  -2   94.09   22.70
   8   1   2   59.19   29.40
  -8   1  -2   51.39   18.30
   8   1   2   89.69   27.00
  -9  -1  -2  115.79   37.10
  -9  -1  -2  125.79   31.20
   9  -1   2  133.29   26.70
   9  -1   2  132.49   28.30
  -9   1  -2  134.19   23.40
  -9   1  -2  101.39   28.50
   9   1   2  165.08   33.10
   9   1   2  167.28   35.50
  10  -1   2  204.88   33.60
 -10  -1  -2  163.38   44.40
 -10  -1  -2  156.28   41.50
  10   1   2  149.59   39.20
 -10   1  -2  131.49   23.50
 -10   1  -2  140.29   34.00
  10   1   2  171.88   71.49
  11  -1   2  178.88   44.60
  11  -1   2  214.78   42.90
 -11  -1  -2  202.18   45.40
 -11  -1  -2  202.38   47.70
 -11   1  -2  202.88   41.20
  11   1   2  189.98   53.89
  11   1   2  231.88   47.80
 -11   1  -2  161.78   33.10
  12  -1   2  128.19   50.69
 -12  -1  -2   89.69   59.49
  12  -1   2   13.20   47.50
 -12  -1  -2   51.79   53.19
 -12   1  -2   31.60   36.70
 -12   1  -2   79.89   72.69
  12   1   2  -20.50   61.99
  12   1   2  112.99   55.39
 -11  -2   2   32.70   48.70
 -11  -2   2  -64.79   55.79
  11  -2  -2   79.59   38.10
  11  -2  -2   74.99   40.90
  11   2  -2   71.89   61.39
 -11   2   2  -62.19   42.40
 -11   2   2  143.09   31.30
  11   2  -2   21.50   49.70
  10  -2  -2  117.79   30.40
 -10  -2   2   92.39   47.60
 -10  -2   2   90.89   40.80
  10  -2  -2  107.49   36.40
 -10   2   2   55.29   36.10
  10   2  -2   39.40   50.89
  10   2  -2   96.29   42.20
 -10   2   2  156.88   26.20
   9  -2  -2  398.96   41.00
   9  -2  -2  321.07   35.30
  -9  -2   2  266.77   42.40
  -9  -2   2  291.37   46.20
  -9   2   2  298.27   28.50
   9   2  -2  316.37   47.00
  -9   2   2  297.77   35.20
   9   2  -2  307.67   38.50
  -8  -2   2   20.30   27.30
   8  -2  -2   80.39   26.60
   8  -2  -2   27.70   20.10
  -8  -2   2   20.20   34.70
   8   2  -2   21.00   35.40
   8   2  -2   27.40   27.90
  -8   2   2   64.49   18.40
  -8   2   2   31.90   25.50
  -7  -2   2  328.47   31.70
  -7  -2   2  327.07   36.60
   7  -2  -2  297.87   29.60
   7  -2  -2  310.47   27.40
   7   2  -2  308.77   36.30
   7   2  -2  350.66   31.20
  -7   2   2  277.57   29.40
  -6  -2   2  105.29   27.70
  -6  -2   2   80.49   22.00
   6  -2  -2   95.99   19.30
   6   2  -2   88.19   21.20
   6   2  -2   83.99   26.90
   5  -2  -2 1206.58   37.30
  -5  -2   2 1248.18   46.30
  -5  -2   2 1149.98   39.60
   5  -2  -2 1219.78   33.80
  -5   2   2 1205.78   32.30
   5   2  -2 1189.08   44.50
   5   2  -2 1260.57   38.50
  -4  -2   2  713.63   36.70
   4  -2  -2  762.32   27.40
   4  -2  -2  747.23   28.60
  -4  -2   2  754.62   30.00
   4   2  -2  756.82   28.50
   3  -2  -2  654.53   25.10
  -3  -2   2  645.14   24.30
  -3  -2   2  592.94   30.90
   3   2  -2  634.24   23.90
   3   2  -2  590.94   29.50
  -2  -2   2  463.85   21.50
   2  -2  -2  466.35   21.50
   2   2  -2  459.65   24.30
   2   2  -2  474.45   20.40
   1  -2  -2  506.55   22.00
   1  -2  -2  478.65   23.80
  -1   2   2  512.05   23.60
   0  -2  -2  213.38   23.20
   0  -2  -2  206.28   18.60
   0   2   2  199.78   19.50
   0   2   2  227.48   23.20
  -1  -2  -2 3488.65   60.39
  -1  -2  -2 3241.18   49.90
   1   2   2 3397.96   52.59
   1   2   2 3368.96   49.90
  -2  -2  -2  802.32   27.00
   2   2   2  771.12   26.60
  -3  -2  -2  192.78   22.20
  -3  -2  -2  181.58   17.70
   3   2   2  255.67   19.30
   3   2   2  230.18   21.80
  -4  -2  -2  282.67   28.70
  -4  -2  -2  248.98   25.30
   4   2   2  258.27   21.20
   4   2   2  269.27   26.20
  -5  -2  -2  470.25   42.20
  -5  -2  -2  452.45   37.70
   5   2   2  469.05   35.60
   5   2   2  409.06   31.40
  -6  -2  -2  312.17   34.60
  -6  -2  -2  277.47   28.80
   6   2   2  260.57   31.20
   6   2   2  308.17   28.80
  -7  -2  -2  226.48   34.70
  -7  -2  -2  202.78   29.20
   7   2   2  202.08   30.60
   7   2   2  229.28   35.70
  -8  -2  -2    4.50   35.40
  -8  -2  -2   15.30   29.40
   8  -2   2  -11.00   19.90
   8   2   2   50.89   35.30
   8   2   2   14.60   30.80
   9  -2   2  460.65   47.30
   9  -2   2  464.25   39.30
  -9  -2  -2  509.25   45.60
  -9  -2  -2  530.65   51.59
   9   2   2  544.75   52.59
   9   2   2  546.45   58.99
  10  -2   2   84.49   34.10
 -10  -2  -2   25.80   50.79
  10  -2   2  108.29   28.80
  10   2   2   96.49   44.70
  10   2   2  143.19   56.59
  11  -2   2   54.49   39.50
 -11  -2  -2   -1.20   61.09
 -11  -2  -2   82.19   54.59
  11  -2   2  145.89   33.40
  11   2   2   10.90   76.09
  11   2   2  -19.30   53.49
 -10  -3   2  -78.09   66.49
 -10  -3   2   -7.00   57.29
  10   3  -2  -51.29   51.09
  -9  -3   2  198.78   48.00
  -9  -3   2  353.56   61.89
   9   3  -2  196.48   44.90
   9   3  -2  249.28   60.89
   8  -3  -2   29.90   22.60
  -8  -3   2   25.10   48.10
  -8  -3   2  120.99   39.30
   8   3  -2  119.19   35.40
   8   3  -2   63.89   48.50
  -7  -3   2   39.90   29.90
   7  -3  -2   50.29   26.30
  -7  -3   2   45.50   40.80
   7   3  -2   48.20   28.60
   7   3  -2   -9.00   40.70
  -6  -3   2  275.97   40.30
  -6  -3   2  277.57   29.90
   6   3  -2  252.87   27.60
  -5  -3   2   -8.70   31.50
  -5  -3   2   10.60   18.40
   5   3  -2   15.70   17.80
   5   3  -2   20.70   28.90
  -4  -3   2  -19.90   28.80
  -4  -3   2   11.20   17.60
   4   3  -2   -6.90   15.50
   4   3  -2   -3.50   24.80
  -3  -3   2  627.04   31.30
  -3  -3   2  662.83   45.40
   3   3  -2  692.03   28.70
   3   3  -2  724.33   38.90
  -2  -3   2   16.80   22.80
  -2  -3   2   25.40   14.60
   0  -3  -2   20.30   20.90
   0  -3  -2   -7.00   18.20
  -1  -3  -2   92.09   23.10
  -2  -3  -2  208.48   21.60
  -2  -3  -2  251.57   28.20
   2   3   2  250.07   27.60
   2   3   2  285.97   26.40
  -3  -3  -2   -9.10   17.50
  -3  -3  -2   -8.90   26.30
   3   3   2   31.70   26.30
   3   3   2   16.80   19.50
  -4  -3  -2  132.79   23.00
  -4  -3  -2   63.39   32.90
   4   3   2   65.09   19.30
   4   3   2   86.09   33.90
  -5  -3  -2  211.88   27.70
  -5  -3  -2  266.27   39.30
   5   3   2  285.17   27.30
   5   3   2  280.57   36.30
  -6  -3  -2  -46.10   37.10
  -6  -3  -2  -31.30   27.70
   6   3   2   -3.50   24.80
   6   3   2  -14.60   37.60
  -7  -3  -2  321.77   49.20
  -7  -3  -2  292.87   36.60
   7   3   2  404.56   39.90
   7   3   2  347.37   48.90
  -8  -3  -2   52.39   53.39
  -8  -3  -2   97.79   41.80
   8   3   2   51.99   38.50
   8   3   2   64.59   49.80
  -9  -3  -2  -39.30   46.90
  -9  -3  -2  -59.69   61.39
   9   3   2   38.10   47.10
   9   3   2   81.49   57.89
  -7  -4   2   -5.50   42.40
   7   4  -2   47.80   86.89
   7   4  -2   -7.90   35.40
  -6  -4   2   94.19   57.09
  -6  -4   2  -30.40   33.60
   6   4  -2   76.89   50.49
   6   4  -2   13.30   27.40
  -5  -4   2    3.50   49.20
  -5  -4   2  -18.30   25.90
   5   4  -2  -46.30   22.80
   5   4  -2   68.29   43.70
  -4  -4   2  118.69   24.10
  -4  -4   2   86.89   44.80
  -3  -4   2   14.20   38.10
  -1  -4  -2  -33.90   19.40
  -2  -4  -2    5.40   34.30
  -2  -4  -2    0.70   19.70
  -3  -4  -2   30.50   38.10
  -3  -4  -2   87.59   20.80
   3   4   2  107.79   21.30
  -4  -4  -2  356.06   48.60
  -4  -4  -2  295.77   33.30
   4   4   2  327.97   47.00
   4   4   2  286.07   27.20
  -5  -4  -2   61.69   53.49
  -5  -4  -2   39.20   33.70
   5   4   2   -5.10   46.50
   5   4   2   72.49   26.70
  -6  -4  -2  259.07   57.69
  -6  -4  -2  243.58   41.50
   6   4   2  254.37   38.80
   6   4   2  151.38   55.79
  -7  -4  -2   78.69   70.59
  -7  -4  -2   82.59   46.60
   7   4   2  -78.69   42.70
 -12   0   3    9.30   46.80
  12   0  -3   59.69   52.29
  12   0  -3   12.30   49.40
 -12   0   3   66.29   54.69
  11   0  -3 1006.90   75.59
 -11   0   3 1150.18   77.59
  11   0  -3 1020.80   69.79
 -11   0   3 1030.90   70.29
  10   0  -3    3.40   31.30
 -10   0   3   33.60   36.30
  10   0  -3    3.60   32.90
 -10   0   3   15.70   31.30
  -9   0   3  310.47   34.60
   9   0  -3  254.67   34.40
   9   0  -3  307.37   33.60
  -9   0   3  305.87   32.40
  -8   0   3    5.00   21.60
   8   0  -3   61.69   26.90
  -8   0   3   44.10   26.40
   8   0  -3    7.50   24.10
  -7   0   3  124.29   24.70
   7   0  -3   98.79   23.20
  -7   0   3  105.29   21.60
   7   0  -3  119.79   21.80
  -6   0   3  -12.60   15.20
  -6   0   3   21.30   18.10
   6   0  -3   14.50   16.80
   6   0  -3    3.40   16.80
  -5   0   3  927.71   33.20
   5   0  -3  928.71   30.90
  -5   0   3  913.21   31.00
   5   0  -3  927.11   32.80
  -4   0   3   -3.20   11.50
  -4   0   3   -6.20   13.20
   4   0  -3    1.20   11.50
   4   0  -3   10.90   13.10
   3   0  -3 8767.72  102.09
  -3   0   3 8944.00  102.49
  -3   0   3 8787.12  100.79
   3   0  -3 8885.71  100.99
   2   0  -3   -3.20    9.10
  -2   0   3   -3.20    9.50
   2   0  -3   -0.90    9.00
  -2   0   3   -1.60    8.10
  -1   0   3  970.80   19.00
  -1   0   3  949.90   17.60
   1   0  -3  959.90   18.10
   1   0  -3  986.10   18.70
   0   0   3   -0.40    5.30
   0   0  -3    2.80    6.20
  -1   0  -3 1187.08   21.40
  -2   0  -3    4.80   10.70
   2   0   3  -11.40    9.50
  -3   0  -3   71.99   13.50
   3   0   3   81.99   12.60
   3   0   3   80.09   13.30
   4   0   3  -16.50   12.20
  -4   0  -3  -10.80   12.20
   4   0   3   -6.00   11.20
  -4   0  -3    1.90   10.40
  -5   0  -3 1008.30   32.50
  -5   0  -3 1043.90   31.60
   5   0   3 1032.40   32.30
   5   0   3 1024.60   32.40
   6   0   3   18.80   17.10
  -6   0  -3   -7.80   15.50
  -6   0  -3   16.40   15.40
   6   0   3   12.00   16.50
  -7   0  -3 1802.32   49.00
  -7   0  -3 1818.42   47.60
   7   0   3 1794.72   48.90
   7   0   3 1822.92   49.60
   8   0   3   34.90   25.00
  -8   0  -3   -3.20   23.80
  -8   0  -3   10.90   22.40
   8   0   3   34.70   24.90
  -9   0  -3   -6.10   27.60
   9   0   3  -19.70   26.40
  -9   0  -3  -15.80   26.10
   9   0   3   36.80   28.50
 -10   0  -3   -4.00   31.60
  10   0   3   19.20   33.50
  10   0   3    7.90   33.30
 -10   0  -3  -18.20   31.30
 -11   0  -3  140.29   40.30
  11   0   3  124.09   46.90
 -11   0  -3  122.89   39.70
  11   0   3  133.09   43.50
 -12   0  -3   -8.80   45.10
  12   0   3  -55.69   54.39
 -12   0  -3   23.00   46.70
  12   0   3   28.30   51.99
 -12  -1   3    4.20   50.69
 -12  -1   3  192.48   60.79
  12  -1  -3  145.29   52.99
  12  -1  -3  114.29   47.70
 -12   1   3  144.39   49.10
  12   1  -3   32.60   62.19
 -12   1   3  212.38   48.00
 -11  -1   3   78.39   43.80
  11  -1  -3   78.79   38.90
 -11  -1   3  109.29   50.69
  11  -1  -3   47.10   40.40
 -11   1   3   96.29   40.50
  11   1  -3   84.59   40.50
 -11   1   3   96.69   38.10
  11   1  -3   76.19   79.29
 -10  -1   3   73.89   34.80
  10  -1  -3  156.38   32.80
  10  -1  -3  104.59   35.10
 -10  -1   3  147.49   42.10
 -10   1   3  131.59   31.50
 -10   1   3  144.99   32.90
  10   1  -3  125.09   42.90
  10   1  -3   83.89   36.00
   9  -1  -3  391.46   33.40
  -9  -1   3  348.67   36.60
  -9  -1   3  379.46   41.00
   9  -1  -3  353.06   34.70
  -9   1   3  317.07   31.40
  -9   1   3  288.47   30.80
   9   1  -3  362.26   40.50
   9   1  -3  309.57   35.20
   8  -1  -3  471.45   42.90
  -8  -1   3  541.85   46.60
  -8  -1   3  491.15   39.00
   8  -1  -3  436.66   41.20
   8   1  -3  487.25   48.60
   8   1  -3  479.15   42.90
  -8   1   3  472.05   39.80
   7  -1  -3  396.06   35.60
  -7  -1   3  453.55   39.80
  -7  -1   3  500.95   42.40
   7  -1  -3  443.46   36.10
  -7   1   3  416.66   35.50
   7   1  -3  438.36   42.00
   7   1  -3  467.35   36.80
  -6  -1   3    7.20   20.80
   6  -1  -3   -4.60   17.10
  -6  -1   3   30.20   17.80
   6  -1  -3    0.20   15.30
   6   1  -3  -16.00   19.20
  -6   1   3   -5.80   16.40
   6   1  -3   38.20   16.80
  -5  -1   3  546.75   32.90
  -5  -1   3  534.35   28.80
   5  -1  -3  512.05   26.50
   5   1  -3  472.85   31.30
  -5   1   3  560.44   27.50
   5   1  -3  545.25   27.10
   4  -1  -3 1005.70   28.50
  -4  -1   3 1012.40   33.10
  -4  -1   3 1018.90   29.30
   4   1  -3 1040.00   29.10
  -4   1   3 1014.90   28.90
   4   1  -3  990.30   31.80
   3  -1  -3  629.04   23.30
   3  -1  -3  640.14   23.00
  -3  -1   3  615.54   25.70
  -3  -1   3  583.64   22.60
   3   1  -3  620.84   22.50
  -3   1   3  613.24   23.00
   2  -1  -3   88.89   12.20
  -2  -1   3   87.39   11.40
   2  -1  -3   90.19   12.50
  -2  -1   3   81.89   12.80
   2   1  -3   85.49   11.30
  -2   1   3   88.49   12.10
   2   1  -3   66.59   14.30
   1  -1  -3 1210.58   26.30
  -1  -1   3 1200.68   22.00
  -1  -1   3 1212.08   23.40
  -1   1   3 1258.67   26.30
   1   1  -3 1206.08   21.30
   0  -1  -3   43.40   13.60
   0  -1  -3   42.40   10.80
   0   1   3   33.80   11.00
  -1  -1  -3 7002.70   83.29
  -1  -1  -3 7001.00   82.09
   1   1   3 6987.70   81.89
   1   1   3 7046.90   83.29
  -2  -1  -3  221.68   17.60
  -2  -1  -3  224.98   21.10
   2   1   3  230.78   23.70
   2   1   3  206.98   21.30
  -3  -1  -3  589.84   25.30
  -3  -1  -3  583.74   28.20
   3   1   3  658.63   28.00
   3   1   3  602.74   25.60
  -4  -1  -3 1894.71   39.60
  -4  -1  -3 1949.90   43.30
   4  -1   3 1925.21   33.00
   4   1   3 1909.01   40.70
   4   1   3 1967.10   42.90
   5  -1   3  353.56   23.50
  -5  -1  -3  369.96   32.90
  -5  -1  -3  308.07   28.90
   5  -1   3  356.46   22.90
   5   1   3  323.27   28.40
  -5   1  -3  299.37   21.90
  -5   1  -3  360.56   23.10
   5   1   3  302.97   33.20
  -6  -1  -3  356.96   38.10
   6  -1   3  324.47   29.30
  -6  -1  -3  318.17   32.80
   6  -1   3  353.06   27.70
   6   1   3  357.16   37.70
  -6   1  -3  302.97   25.30
  -6   1  -3  326.57   28.60
   6   1   3  337.17   34.40
   7  -1   3  160.68   21.10
  -7  -1  -3  226.78   29.60
  -7  -1  -3  210.98   27.50
   7  -1   3  181.18   22.60
   7   1   3  188.98   29.00
   7   1   3  159.68   25.90
  -7   1  -3  204.58   22.60
  -7   1  -3  168.08   20.60
   8  -1   3  140.49   23.60
  -8  -1  -3  150.28   30.50
  -8  -1  -3  149.88   28.30
   8  -1   3  127.49   24.10
  -8   1  -3   95.09   18.90
   8   1   3  118.69   30.20
  -8   1  -3  129.49   24.30
   8   1   3  117.39   29.00
  -9  -1  -3  246.88   37.80
   9  -1   3  215.58   30.00
   9  -1   3  210.68   29.00
  -9  -1  -3  216.68   35.50
  -9   1  -3  229.38   24.30
   9   1   3  193.78   34.00
  -9   1  -3  251.77   28.80
   9   1   3  299.27   39.50
 -10  -1  -3  119.59   38.10
  10  -1   3   56.89   32.10
  10  -1   3   84.29   30.90
 -10  -1  -3  137.89   40.10
 -10   1  -3   97.39   32.50
 -10   1  -3   84.19   24.90
  10   1   3   71.29   37.90
  10   1   3  100.79   42.20
 -11  -1  -3  -41.50   48.00
  11  -1   3   76.29   38.30
 -11  -1  -3  146.59   48.60
  11   1   3   -4.40   45.50
 -11   1  -3  -35.60   39.00
  11   1   3   -2.60   50.79
 -11   1  -3  -14.10   27.30
 -12  -1  -3  -10.20   56.69
  12  -1   3  110.39   51.29
 -12  -1  -3   70.29   52.29
  12  -1   3   69.69   52.99
 -12   1  -3   77.09   36.20
  12   1   3  -38.10   53.39
  12   1   3   44.70   63.29
 -11  -2   3   96.99   50.89
  11  -2  -3   54.99   37.30
 -11  -2   3   34.60   57.99
  11  -2  -3  104.99   42.00
  11   2  -3   47.70   63.59
 -11   2   3   70.99   32.50
 -11   2   3   52.99   42.80
  11   2  -3    8.00   47.70
 -10  -2   3  211.78   44.50
  10  -2  -3  136.79   31.80
  10  -2  -3  175.68   38.10
 -10  -2   3  171.88   50.99
 -10   2   3  131.99   28.80
  10   2  -3  168.38   50.99
  10   2  -3  150.68   42.00
 -10   2   3  133.89   38.50
  -9  -2   3   79.19   34.50
   9  -2  -3   55.09   30.00
  -9  -2   3   44.10   42.90
   9  -2  -3   94.69   25.10
   9   2  -3   54.09   43.10
  -9   2   3   81.59   22.20
   9   2  -3   55.69   34.00
  -9   2   3   30.40   30.50
   8  -2  -3  156.58   22.90
  -8  -2   3  162.68   32.20
   8  -2  -3  134.29   27.20
  -8  -2   3  196.68   38.00
   8   2  -3  197.38   38.00
  -8   2   3  190.88   22.00
  -8   2   3  169.88   29.60
  -7  -2   3  224.28   35.90
  -7  -2   3  212.58   28.50
   7  -2  -3  220.68   26.80
   7  -2  -3  225.48   21.70
  -7   2   3  173.48   21.20
   7   2  -3  195.08   33.70
   7   2  -3  214.78   28.80
  -7   2   3  237.88   27.60
  -6  -2   3  772.42   40.40
  -6  -2   3  778.32   49.80
   6  -2  -3  700.53   37.70
  -6   2   3  734.23   30.90
   6   2  -3  681.73   46.40
   6   2  -3  709.43   39.10
  -6   2   3  649.64   39.20
   5  -2  -3  136.89   20.00
  -5  -2   3  120.29   19.60
  -5  -2   3  126.89   24.50
   5  -2  -3  141.69   17.00
  -5   2   3  122.69   19.60
   5   2  -3  134.29   18.50
  -5   2   3  112.19   17.20
   5   2  -3   69.09   23.00
   4  -2  -3  295.77   26.80
   4  -2  -3  292.57   24.60
  -4  -2   3  264.77   24.90
  -4   2   3  227.98   22.90
   4   2  -3  250.37   31.70
   4   2  -3  289.27   24.80
  -3  -2   3  163.38   15.20
  -3  -2   3  157.18   19.90
   3  -2  -3  169.38   16.60
   3  -2  -3  181.28   16.10
   3   2  -3  168.48   18.70
   3   2  -3  182.18   19.70
   2  -2  -3 1027.20   28.00
   2  -2  -3 1075.39   35.00
  -2  -2   3 1089.49   27.40
  -2  -2   3 1035.10   44.50
  -2   2   3 1150.58   27.40
   2   2  -3 1081.49   29.10
  -2   2   3 1139.19   30.80
   1  -2  -3   19.40   22.60
   1  -2  -3  -19.90   11.20
  -1   2   3    9.10   11.10
  -1   2   3   22.10   13.80
   0  -2  -3   74.59   21.00
   0  -2  -3   74.39   12.20
   0   2   3   75.29   15.70
   0   2   3   85.19   13.30
  -1  -2  -3  678.13   36.20
  -1  -2  -3  685.63   25.20
   1   2   3  729.03   25.70
   1   2   3  694.73   29.40
  -2  -2  -3 1419.46   39.00
  -2  -2  -3 1338.07   33.70
   2   2   3 1319.97   33.50
  -3  -2  -3  233.48   23.30
  -3  -2  -3  234.08   19.70
   3   2   3  232.88   24.20
   3   2   3  253.67   26.00
  -4  -2  -3   21.30   21.80
  -4  -2  -3   57.39   19.00
   4   2   3   55.39   18.30
   4   2   3   61.09   23.00
  -5  -2  -3   91.39   22.30
  -5  -2  -3   85.99   26.50
   5   2   3   97.39   22.10
   5   2   3  113.99   27.50
  -6  -2  -3  216.28   32.50
  -6  -2  -3  203.28   28.20
   6   2   3  268.47   29.50
   6   2   3  196.08   33.20
  -7  -2  -3   -9.40   25.70
  -7  -2  -3  -19.70   31.90
   7   2   3   20.00   27.30
   7   2   3   -1.80   31.70
  -8  -2  -3   56.69   39.00
   8  -2   3   53.09   24.70
  -8  -2  -3   57.79   33.00
   8   2   3   62.99   42.50
   8   2   3   57.29   32.40
   9  -2   3  281.37   32.20
  -9  -2  -3  244.38   49.00
  -9  -2  -3  241.28   41.20
   9  -2   3  254.07   27.10
   9   2   3  308.57   43.40
   9   2   3  345.77   49.30
  10  -2   3  122.19   29.30
 -10  -2  -3  141.49   54.89
 -10  -2  -3  170.18   53.09
  10  -2   3  181.98   36.30
  10   2   3  151.58   48.60
  10   2   3  190.88   56.39
 -11  -2  -3   69.19   51.19
  11  -2   3   25.20   33.70
 -11  -2  -3   60.69   66.49
  11  -2   3    2.00   44.80
  11   2   3  138.49   68.29
  11   2   3  106.79   57.89
  10  -3  -3  -15.20   43.90
 -10  -3   3   56.49   56.19
 -10  -3   3   15.90   71.09
  10   3  -3  -11.50   50.29
   9  -3  -3   95.49   25.20
  -9  -3   3  115.09   43.80
  -9  -3   3  -60.39   58.39
   9  -3  -3  113.49   37.50
   9   3  -3   70.79   57.99
   9   3  -3   57.49   41.90
  -8  -3   3  278.47   40.60
  -8  -3   3  208.98   53.19
   8  -3  -3  258.17   27.30
   8   3  -3  216.98   48.50
   8   3  -3  291.77   37.70
  -7  -3   3  -44.30   40.20
  -7  -3   3   95.49   32.00
   7  -3  -3   -7.50   20.30
   7   3  -3   24.40   27.70
   7   3  -3  -16.00   41.60
   6  -3  -3   21.30   24.70
  -6  -3   3  -23.10   34.70
  -6  -3   3   31.90   23.70
   6   3  -3   -5.30   21.00
   6   3  -3   22.10   33.40
  -5  -3   3  188.48   25.00
  -5  -3   3  281.37   37.20
   5   3  -3  180.78   22.00
   5   3  -3  179.88   32.40
  -4  -3   3  227.78   31.70
  -4  -3   3  283.57   29.00
   4   3  -3  257.17   27.80
   4   3  -3  219.48   28.60
  -3  -3   3   39.40   25.10
  -3  -3   3   62.99   16.40
   2  -3  -3   17.10   20.00
   1  -3  -3   23.20   19.70
   1  -3  -3  -19.70   22.00
   0  -3  -3  518.15   37.70
  -1  -3  -3  132.99   24.40
   1   3   3  140.79   24.60
   1   3   3  154.78   18.00
  -2  -3  -3   16.90   17.30
  -2  -3  -3   74.79   25.20
   2   3   3   -8.80   18.10
   2   3   3   20.60   24.30
  -3  -3  -3   13.00   18.80
   3   3   3   34.60   19.40
   3   3   3   40.10   26.50
  -4  -3  -3   56.19   32.80
  -4  -3  -3   63.39   23.10
   4   3   3   39.40   20.90
  -5  -3  -3  180.18   28.60
  -5  -3  -3  159.98   36.40
   5   3   3  168.28   27.30
   5   3   3  114.69   36.60
  -6  -3  -3  150.98   31.50
  -6  -3  -3  157.08   41.00
   6   3   3  163.58   32.20
   6   3   3   58.39   37.20
  -7  -3  -3   57.49   46.00
  -7  -3  -3   -8.10   32.60
   7   3   3   -0.40   43.50
   7   3   3    9.60   32.80
  -8  -3  -3  291.67   59.19
  -8  -3  -3  438.86   47.10
   8   3   3  273.87   45.00
   8   3   3  315.97   55.29
  -9  -3  -3   11.60   60.99
  -9  -3  -3  -78.99   49.20
   9   3   3  -42.10   46.60
   9   3   3   83.39   63.69
  -7  -4   3  236.38   69.49
  -7  -4   3  357.46   48.30
   7   4  -3  149.79   90.19
  -6  -4   3   -7.80   55.79
  -6  -4   3    6.00   30.30
   6   4  -3 -115.49   48.90
   6   4  -3   20.30   27.00
  -5  -4   3   77.99   26.00
  -5  -4   3   84.79   50.49
   5   4  -3   26.90   42.80
  -4  -4   3   21.30   22.50
  -4  -4   3   18.90   43.20
  -3  -4   3  -28.50   19.90
   0  -4  -3   17.30   22.20
   0  -4  -3   10.20   32.60
  -1  -4  -3  356.86   34.10
  -1  -4  -3  322.67   40.50
  -2  -4  -3  -26.70   37.50
  -2  -4  -3   -5.40   20.10
   2   4   3   16.90   37.20
   2   4   3   44.40   20.00
  -3  -4  -3  144.19   27.30
  -3  -4  -3  185.88   42.60
   3   4   3  147.09   41.90
   3   4   3  158.98   22.50
  -4  -4  -3   26.30   30.20
  -4  -4  -3   55.89   43.90
   4   4   3   31.10   24.60
   4   4   3    1.50   42.90
  -5  -4  -3 -137.49   50.29
  -5  -4  -3   -3.40   34.80
   5   4   3   20.80   51.49
   5   4   3   86.69   29.60
  -6  -4  -3  -33.30   41.10
  -6  -4  -3   38.80   58.09
   6   4   3   21.10   52.49
   6   4   3  137.79   38.40
  -7  -4  -3   -5.30   86.39
   7   4   3   43.20   47.00
  12   0  -4  301.37   58.89
 -12   0   4  393.56   60.29
  12   0  -4  403.26   54.39
 -12   0   4  264.67   47.70
 -11   0   4   86.29   44.30
  11   0  -4  108.09   47.50
 -11   0   4   12.10   37.90
  11   0  -4   84.39   38.00
 -10   0   4   49.60   34.10
  10   0  -4  -25.80   34.60
  10   0  -4   27.00   32.30
 -10   0   4   16.50   30.20
   9   0  -4   14.40   30.40
  -9   0   4   20.90   26.70
  -9   0   4   -2.00   28.90
   9   0  -4   24.00   27.90
  -8   0   4 1700.03   53.79
   8   0  -4 1762.32   53.39
   8   0  -4 1665.43   56.59
  -8   0   4 1723.03   57.99
   7   0  -4  -17.60   22.00
  -7   0   4   27.10   20.30
  -7   0   4    9.20   22.80
   7   0  -4   14.10   20.50
   6   0  -4   89.19   19.60
  -6   0   4  110.09   19.40
   6   0  -4   74.29   18.00
  -6   0   4   72.99   19.70
   5   0  -4   10.90   15.80
  -5   0   4   18.70   14.00
  -5   0   4    9.60   15.20
   5   0  -4    3.20   14.00
  -4   0   4 6572.64   82.69
   4   0  -4 6685.73   84.89
   4   0  -4 6636.04   83.39
  -4   0   4 6707.43   84.89
  -3   0   4    6.00   10.90
  -3   0   4    2.30   12.80
   3   0  -4    2.60   12.20
   3   0  -4    2.20   11.60
  -2   0   4   58.59   10.90
   2   0  -4   78.89   12.00
  -2   0   4   55.59   11.70
   2   0  -4   74.29   11.60
  -1   0   4    3.00    7.90
   1   0  -4   -5.50    8.60
   1   0  -4    3.70    8.30
  -1   0   4   -1.90    8.50
   0   0   4  209.28   14.80
   0   0  -4  221.48   15.20
   0   0   4  224.28   14.60
   1   0   4    9.10    8.80
  -1   0  -4    5.50    8.90
   2   0   4   74.09   12.30
  -2   0  -4   72.69   12.40
  -3   0  -4   -5.20   12.20
   3   0   4    9.60   12.00
   3   0   4  -13.10   12.10
  -4   0  -4 3955.40   57.09
   4   0   4 3863.41   55.99
   4   0   4 3953.40   57.69
   5   0   4   14.80   17.10
  -5   0  -4    3.20   13.00
  -5   0  -4    9.50   13.20
   5   0   4    5.70   14.40
  -6   0  -4  743.83   33.50
   6   0   4  749.13   34.50
   6   0   4  766.52   34.30
  -6   0  -4  781.42   34.10
  -7   0  -4    5.60   19.00
  -7   0  -4   24.00   19.00
   7   0   4   22.40   22.60
   7   0   4   10.30   20.50
  -8   0  -4  926.71   46.00
  -8   0  -4  884.41   45.30
   8   0   4  964.40   47.80
   8   0   4  950.30   48.10
   9   0   4   28.70   30.00
   9   0   4    4.80   28.10
  -9   0  -4    1.50   25.70
  -9   0  -4   -6.50   26.20
 -10   0  -4   82.99   32.20
  10   0   4  153.48   35.80
 -10   0  -4  142.49   33.80
  10   0   4  126.29   37.20
 -11   0  -4  -12.40   37.20
 -11   0  -4   16.90   38.80
  11   0   4   21.50   40.90
  11   0   4  -64.49   42.90
  12   0   4   26.60   56.89
  12   0   4  104.09   52.79
 -12   0  -4   60.09   50.59
 -12   0  -4  -10.00   51.19
 -12  -1   4  -64.89   48.50
  12  -1  -4   69.39   50.39
  12  -1  -4    7.80   52.59
 -12  -1   4   45.40   62.29
  12   1  -4   67.99   60.89
  12   1  -4  -21.80   50.29
 -12   1   4   63.79   47.80
 -12   1   4  102.39   47.50
 -11  -1   4  -15.80   39.80
 -11  -1   4   43.50   49.90
  11  -1  -4   50.89   42.40
  11  -1  -4   58.19   40.40
 -11   1   4  153.08   41.90
 -11   1   4   49.30   40.80
  11   1  -4   75.89   51.39
  11   1  -4   79.79   43.90
 -10  -1   4  295.27   45.60
 -10  -1   4  265.87   39.80
  10  -1  -4  261.97   36.50
  10  -1  -4  208.08   36.70
 -10   1   4  224.58   34.70
 -10   1   4  280.07   36.00
  10   1  -4  223.98   44.30
  10   1  -4  244.98   39.40
  -9  -1   4  158.08   37.10
   9  -1  -4  163.88   30.30
   9  -1  -4  156.38   31.20
  -9  -1   4  153.08   30.80
  -9   1   4  156.18   28.90
  -9   1   4  130.69   29.40
   9   1  -4  161.98   29.90
   9   1  -4  133.49   35.50
   8  -1  -4  157.98   27.60
  -8  -1   4  182.08   30.80
   8  -1  -4  161.08   28.40
  -8  -1   4  143.89   28.10
   8   1  -4  196.68   31.80
  -8   1   4  152.68   27.70
   8   1  -4  168.78   27.70
  -8   1   4  174.58   27.30
  -7  -1   4 1518.05   50.19
   7  -1  -4 1530.85   46.20
   7  -1  -4 1470.55   46.10
  -7  -1   4 1554.14   53.89
   7   1  -4 1489.05   53.29
   7   1  -4 1499.15   46.80
  -7   1   4 1461.75   46.00
  -7   1   4 1511.25   45.60
  -6  -1   4 1302.07   42.90
   6  -1  -4 1393.96   41.00
  -6  -1   4 1377.36   48.00
   6  -1  -4 1329.27   38.70
  -6   1   4 1361.56   39.10
   6   1  -4 1368.16   40.80
  -6   1   4 1430.46   40.20
   6   1  -4 1281.27   45.50
   5  -1  -4 2760.82   49.70
  -5  -1   4 2772.92   50.99
  -5  -1   4 2770.42   53.89
   5  -1  -4 2793.02   49.60
   5   1  -4 2875.21   54.59
  -5   1   4 2787.72   50.19
   5   1  -4 2768.32   49.50
   4  -1  -4   16.50   12.40
  -4  -1   4   19.80   15.90
  -4  -1   4   34.40   12.70
   4  -1  -4   19.50   13.60
   4   1  -4   27.70   13.10
  -4   1   4   30.80   13.30
   4   1  -4   36.50   15.70
   3  -1  -4  128.09   13.70
   3  -1  -4  147.89   15.50
  -3  -1   4  138.69   13.70
  -3  -1   4  130.99   15.10
  -3   1   4  133.89   14.10
   3   1  -4  120.59   12.70
   2  -1  -4 1161.28   30.40
  -2  -1   4 1175.38   26.00
  -2  -1   4 1230.98   27.80
   2  -1  -4 1196.38   28.60
   2   1  -4 1227.88   25.60
  -2   1   4 1220.18   28.60
   2   1  -4 1226.28   27.40
   1  -1  -4  195.28   14.70
  -1  -1   4  195.68   15.40
  -1  -1   4  221.48   16.30
   1  -1  -4  194.68   15.20
  -1   1   4  205.38   14.90
   1   1  -4  208.18   16.30
   0  -1  -4  588.64   25.00
   0  -1  -4  548.55   23.20
   0   1   4  557.94   23.30
   0   1   4  574.74   24.00
  -1  -1  -4 6635.54   80.09
  -1  -1  -4 6725.83   81.99
   1   1   4 6656.43   80.39
   1   1   4 6603.94   81.89
  -2  -1  -4 4160.78   57.79
  -2  -1  -4 4229.38   59.69
   2   1   4 4089.79   57.79
   2   1   4 4076.79   59.49
  -3  -1  -4 2991.40   49.00
  -3  -1  -4 3063.99   51.99
   3   1   4 3119.59   51.79
   3   1   4 2986.50   49.20
  -4  -1  -4    7.60   16.90
  -4  -1  -4   -0.90   13.90
   4   1   4   18.70   14.50
   4   1   4   -3.30   16.20
  -5  -1  -4   93.79   20.00
   5  -1   4  103.49   14.80
   5  -1   4   97.09   14.60
  -5  -1  -4  107.19   18.60
   5   1   4   92.89   18.80
  -5   1  -4  124.99   14.40
   5   1   4   99.69   20.30
   6  -1   4  103.39   18.10
  -6  -1  -4  105.09   21.80
   6  -1   4  119.99   17.50
  -6  -1  -4  109.39   24.70
  -6   1  -4  102.49   18.50
  -6   1  -4  110.99   16.00
   6   1   4  128.69   22.20
   6   1   4   83.29   24.70
  -7  -1  -4    2.60   25.20
  -7  -1  -4   31.60   22.20
   7  -1   4   24.70   30.40
   7  -1   4    7.80   19.30
  -7   1  -4   35.70   18.30
   7   1   4    4.20   21.80
  -7   1  -4    7.20   15.30
   7   1   4    8.30   26.30
  -8  -1  -4   12.70   26.10
  -8  -1  -4   -2.00   28.30
   8  -1   4    0.00   20.20
   8  -1   4    7.20   21.80
  -8   1  -4   29.70   22.50
   8   1   4   12.80   27.20
  -8   1  -4   72.89   18.40
   8   1   4   57.99   32.30
  -9  -1  -4  230.48   38.40
   9  -1   4  241.78   31.50
  -9  -1  -4  264.87   34.80
   9  -1   4  237.78   30.10
   9   1   4  297.07   37.80
  -9   1  -4  278.67   31.30
  -9   1  -4  307.27   33.40
   9   1   4  242.58   39.20
 -10  -1  -4  109.79   38.00
  10  -1   4  161.88   35.30
  10  -1   4  188.28   34.30
 -10  -1  -4  163.28   44.70
 -10   1  -4  218.98   33.80
  10   1   4  142.59   40.30
  10   1   4  279.27   45.90
 -10   1  -4  153.08   25.50
 -11  -1  -4  432.56   58.09
  11  -1   4  388.46   44.80
  11  -1   4  405.96   47.50
  11   1   4  437.56   60.69
 -11   1  -4  534.65   49.90
 -11   1  -4  412.56   45.90
  11   1   4  378.86   54.69
  12  -1   4  139.89   50.29
 -12  -1  -4   65.99   66.39
  12   1   4    4.30   64.09
  11  -2  -4   62.79   40.50
 -11  -2   4   30.80   51.19
 -11  -2   4   82.79   58.59
  11  -2  -4  -19.00   43.10
 -11   2   4   42.40   33.90
 -11   2   4   -5.40   43.60
  11   2  -4   92.49   55.29
  11   2  -4   49.10   61.79
  10  -2  -4   -0.20   31.00
 -10  -2   4   -0.10   47.10
 -10  -2   4   59.59   41.90
  10  -2  -4   20.00   36.00
 -10   2   4   44.20   26.70
  10   2  -4   15.90   41.10
 -10   2   4   38.40   36.60
   9  -2  -4   80.59   26.10
  -9  -2   4  112.29   45.80
   9  -2  -4  121.79   32.20
  -9  -2   4  167.38   36.20
  -9   2   4  138.69   25.10
   9   2  -4  115.39   44.40
   9   2  -4   64.59   34.20
  -9   2   4  111.69   33.50
  -8  -2   4   58.89   35.80
  -8  -2   4   93.79   54.69
   8  -2  -4   80.19   26.50
   8  -2  -4  115.19   23.60
   8   2  -4  107.59   35.80
  -8   2   4   67.49   28.10
   8   2  -4   73.19   29.00
  -8   2   4   56.09   20.90
   7  -2  -4  179.08   23.50
  -7  -2   4  258.47   28.90
   7  -2  -4  197.18   26.70
  -7  -2   4  253.37   36.30
  -7   2   4  232.38   28.40
   7   2  -4  272.07   34.60
   7   2  -4  250.57   29.70
  -7   2   4  212.98   21.40
   6  -2  -4   62.69   27.30
  -6  -2   4   69.99   21.40
  -6  -2   4   84.29   28.50
   6  -2  -4   42.40   21.20
  -6   2   4   86.79   18.30
   6   2  -4   80.59   26.10
  -6   2   4   71.49   22.40
   6   2  -4   69.19   21.20
  -5  -2   4  729.33   34.60
   5  -2  -4  636.14   35.60
  -5  -2   4  705.83   42.10
   5  -2  -4  718.63   30.90
  -5   2   4  638.04   35.60
   5   2  -4  685.93   34.30
  -5   2   4  708.03   30.70
   4  -2  -4   -9.70   13.60
   4  -2  -4    6.00   16.20
  -4  -2   4   16.20   15.20
  -4  -2   4   -8.10   19.70
   4   2  -4   -6.40   17.60
  -4   2   4   11.80   13.00
   4   2  -4   21.00   13.30
  -4   2   4    0.50   18.80
  -3  -2   4  927.31   34.80
  -3  -2   4  970.90   28.20
   3  -2  -4  977.70   30.40
   3  -2  -4  983.70   32.40
  -3   2   4  952.90   28.80
   3   2  -4  982.80   27.00
   3   2  -4  904.41   32.50
  -3   2   4 1020.40   34.80
  -2  -2   4   -6.50   14.30
  -2  -2   4    6.00   10.60
   2  -2  -4   13.70   15.10
   2  -2  -4   22.00   11.90
  -2   2   4    9.60   11.20
  -2   2   4   16.10   15.70
   1  -2  -4  522.25   28.90
   1  -2  -4  482.25   24.70
  -1   2   4  499.05   28.00
  -1   2   4  546.05   23.60
   0  -2  -4  111.89   17.40
   0  -2  -4  123.09   13.80
   0   2   4  120.79   17.80
   0   2   4  145.19   15.10
  -1  -2  -4 3630.34   55.39
   1   2   4 3642.04   55.69
  -2  -2  -4   77.89   15.50
  -2  -2  -4   75.19   19.50
   2   2   4   74.79   18.10
   2   2   4   97.49   14.90
  -3  -2  -4  284.87   29.40
  -3  -2  -4  308.57   24.90
   3   2   4  270.57   28.00
   3   2   4  304.97   26.20
  -4  -2  -4    4.00   22.90
  -4  -2  -4  -15.80   18.70
   4   2   4  -20.60   22.00
   4   2   4   10.70   17.90
  -5  -2  -4  645.74   46.50
  -5  -2  -4  764.22   41.10
   5   2   4  544.65   45.40
   5   2   4  645.64   40.30
  -6  -2  -4   15.40   29.60
  -6  -2  -4    6.50   25.20
   6   2   4  -17.30   23.60
   6   2   4   14.60   29.90
  -7  -2  -4  -10.10   33.80
  -7  -2  -4  -31.20   27.20
   7   2   4   46.50   34.70
   7   2   4   97.39   28.70
  -8  -2  -4   -7.80   31.30
  -8  -2  -4  -14.90   37.30
   8  -2   4   11.20   21.00
   8   2   4   38.30   32.60
   8   2   4   47.50   39.40
  -9  -2  -4  366.76   44.80
  -9  -2  -4  374.96   51.99
   9  -2   4  403.66   35.90
   9   2   4  390.96   51.69
   9   2   4  443.26   45.30
 -10  -2  -4   10.30   64.09
 -10  -2  -4   19.50   45.20
  10  -2   4  -14.70   34.80
  10  -2   4   31.70   27.40
  10   2   4   78.09   53.79
  10   2   4   71.49   47.80
  11  -2   4  -49.60   42.60
 -11  -2  -4 -102.59   64.79
 -11  -2  -4   10.40   56.79
  11   2   4  -27.80   59.69
  11   2   4   70.79   66.39
   9  -3  -4  237.48   28.10
   9  -3  -4  261.57   42.20
  -9  -3   4  174.08   58.49
  -9  -3   4  301.47   48.50
   9   3  -4  183.68   40.40
   9   3  -4  281.17   60.69
  -8  -3   4   23.30   33.10
   8  -3  -4   44.30   33.20
   8  -3  -4  -11.60   23.00
  -8  -3   4   27.60   48.40
   8   3  -4   26.10   30.30
   8   3  -4   94.39   47.60
   7  -3  -4    1.30   20.80
   7  -3  -4   27.50   28.90
  -7  -3   4  -15.90   28.20
  -7  -3   4  -29.60   39.20
   7   3  -4   24.60   24.50
  -6  -3   4  193.98   28.00
   6  -3  -4  199.98   28.70
   6  -3  -4  139.89   22.00
   6   3  -4  147.09   23.00
   6   3  -4  129.79   36.10
  -5  -3   4   20.30   31.30
  -5  -3   4   45.00   19.10
   5  -3  -4  -12.20   17.00
   5   3  -4  -16.60   17.00
   5   3  -4  -24.90   27.90
  -4  -3   4   72.79   27.80
  -4  -3   4   46.20   17.80
   4  -3  -4   -3.10   22.80
   4   3  -4   -5.50   25.40
   4   3  -4   87.39   16.90
  -3  -3   4  846.42   46.20
   3  -3  -4  819.72   42.30
  -3  -3   4  798.62   32.70
   2  -3  -4  142.09   24.60
   2  -3  -4  137.09   17.50
   1  -3  -4  738.53   43.90
   1  -3  -4  823.62   32.40
  -1   3   4  813.72   32.70
  -1   3   4  839.22   40.70
   0  -3  -4  -15.90   15.10
   0  -3  -4    7.40   23.30
   0   3   4   10.60   15.60
   0   3   4   28.90   22.10
  -1  -3  -4   26.30   23.90
  -1  -3  -4   57.89   21.20
   1   3   4   32.10   17.40
   1   3   4   54.39   24.80
  -2  -3  -4  317.37   30.40
  -2  -3  -4  324.17   31.30
   2   3   4  312.37   30.40
  -3  -3  -4   13.20   27.80
  -3  -3  -4   -5.80   18.90
   3   3   4   21.40   18.90
  -4  -3  -4   88.49   26.30
  -4  -3  -4  132.99   33.90
   4   3   4   48.10   30.40
   4   3   4   43.10   22.70
  -5  -3  -4  560.44   47.40
  -5  -3  -4  543.15   45.20
   5   3   4  535.35   48.00
   5   3   4  493.65   44.90
  -6  -3  -4  -21.70   30.00
  -6  -3  -4  -13.00   41.30
   6   3   4  -15.70   29.80
   6   3   4   -4.30   38.80
  -7  -3  -4  815.52   81.59
  -7  -3  -4  782.32   64.19
   7   3   4  729.93   64.89
   7   3   4  715.23   56.89
  -8  -3  -4   35.40   54.99
  -8  -3  -4  -32.50   39.50
   8   3   4    9.90   53.49
   8   3   4  -41.60   44.00
  -9  -3  -4   82.09   64.99
  -9  -3  -4    0.30   49.60
   9   3   4   34.50   49.80
   9   3   4  -28.90   70.69
  -7  -4   4  -32.10   67.79
  -7  -4   4  -45.70   39.80
   7   4  -4  -24.90   40.10
  -6  -4   4    0.10   57.89
  -6  -4   4   45.80   32.80
   6   4  -4  -72.69   27.20
   6   4  -4  -25.70   49.20
  -5  -4   4  136.09   26.30
  -5  -4   4   -0.20   49.10
  -4  -4   4  111.59   43.70
  -3  -4   4  -28.00   38.00
  -3  -4   4   39.10   21.00
   1  -4  -4   17.30   20.00
   0  -4  -4  147.79   21.80
   0  -4  -4  127.39   35.80
  -1  -4  -4  -20.70   36.10
  -1  -4  -4  -47.10   20.70
  -2  -4  -4  -26.20   37.40
  -2  -4  -4   12.70   22.30
   2   4   4   46.80   38.20
  -3  -4  -4   19.50   40.80
  -3  -4  -4   -7.80   25.10
   3   4   4    3.90   23.50
   3   4   4  -19.30   42.70
  -4  -4  -4   85.89   32.20
  -4  -4  -4  -23.40   54.49
   4   4   4   93.19   48.00
   4   4   4   65.59   25.80
  -5  -4  -4   61.39   40.00
  -5  -4  -4  -29.60   50.59
   5   4   4   26.00   50.09
   5   4   4    7.70   33.90
  -6  -4  -4  -76.69   57.09
  -6  -4  -4  -21.80   44.40
   6   4   4   71.99   40.30
  12   0  -5   15.40   48.10
 -12   0   5   17.90   56.39
 -12   0   5    3.70   46.20
  12   0  -5   52.69   54.99
  11   0  -5  569.14   53.79
 -11   0   5  508.75   47.60
 -11   0   5  603.64   54.59
  11   0  -5  575.14   49.80
  10   0  -5  -32.30   31.10
 -10   0   5   12.50   33.90
 -10   0   5  -26.70   28.20
  10   0  -5   -5.80   60.99
  -9   0   5  204.08   36.80
   9   0  -5  250.17   35.90
  -9   0   5  183.88   31.40
   9   0  -5  285.87   33.00
  -8   0   5   42.70   24.10
   8   0  -5   13.50   26.20
   8   0  -5   10.40   23.90
  -8   0   5   43.70   26.80
   7   0  -5 1126.19   51.29
   7   0  -5 1070.99   43.00
  -7   0   5 1043.00   46.90
  -7   0   5 1028.30   43.20
  -6   0   5    3.80   17.70
   6   0  -5   12.80   18.30
  -6   0   5   -1.10   15.60
   6   0  -5  -10.10   16.20
  -5   0   5  394.56   27.60
   5   0  -5  440.06   30.00
  -5   0   5  452.85   30.60
   5   0  -5  436.66   28.50
  -4   0   5  -17.10   13.80
   4   0  -5   -4.70   13.80
  -4   0   5   -1.10   11.70
   4   0  -5    2.70   12.50
   3   0  -5 1796.22   36.60
  -3   0   5 1805.92   35.60
   3   0  -5 1822.92   35.70
  -3   0   5 1807.12   36.90
   2   0  -5    2.00   11.60
   2   0  -5   -5.50   11.30
  -2   0   5   -2.50   10.90
  -2   0   5  -21.90   11.80
   1   0  -5 9758.72  108.39
  -1   0   5 9779.02  108.49
   1   0  -5 9668.93  108.49
  -1   0   5 9999.00  108.69
   0   0  -5    8.40    7.70
   0   0  -5    9.40   10.40
   0   0   5    3.80   10.30
   0   0   5   -0.30   10.70
  -1   0  -5   98.49   12.40
   1   0   5   89.89   12.20
   2   0   5  -17.00   12.00
  -2   0  -5    2.00   12.10
  -3   0  -5  731.63   25.50
   3   0   5  763.32   25.10
   3   0   5  728.73   26.00
   4   0   5    6.20   13.90
  -4   0  -5    3.00   13.30
  -4   0  -5   10.70   10.90
   4   0   5   19.60   13.30
  -5   0  -5 1176.68   32.40
   5   0   5 1196.08   35.70
  -5   0  -5 1273.27   35.70
   5   0   5 1178.28   35.80
   6   0   5   28.70   17.50
   6   0   5  -18.50   17.40
  -6   0  -5   15.20   16.40
  -6   0  -5   -4.70   16.70
   7   0   5 2984.60   61.59
  -7   0  -5 2916.11   59.69
   7   0   5 3047.50   61.69
  -7   0  -5 3073.19   61.59
  -8   0  -5    3.80   23.30
   8   0   5    4.60   25.70
   8   0   5   10.50   36.80
  -8   0  -5    8.00   27.30
   9   0   5   16.10   27.60
   9   0   5   60.29   29.00
  -9   0  -5   59.49   28.50
  -9   0  -5   55.09   29.60
 -10   0  -5   26.40   31.10
  10   0   5   13.80   34.20
  10   0   5   32.50   35.20
 -10   0  -5  -29.80   32.50
 -11   0  -5  137.19   41.20
 -11   0  -5  218.98   43.20
  11   0   5  160.88   45.00
  11   0   5  150.48   47.80
  12   0   5  -47.00   51.39
  12   0   5  -79.19   61.09
 -12   0  -5   14.90   53.09
  12  -1  -5  -27.80   49.00
 -12  -1   5   57.59   52.29
  12  -1  -5   63.99   54.79
 -12  -1   5   55.79   65.19
  12   1  -5  -72.59   53.09
 -12   1   5   -9.90   47.30
 -12   1   5    4.20   52.39
  12   1  -5   69.19   61.79
 -11  -1   5  120.89   51.79
  11  -1  -5   86.79   42.30
 -11  -1   5  130.19   43.70
  11  -1  -5   92.39   42.00
 -11   1   5   60.19   40.30
 -11   1   5   40.20   38.40
  11   1  -5  137.89   53.39
  11   1  -5   84.89   44.40
  10  -1  -5  -22.60   33.20
 -10  -1   5  124.29   43.20
  10  -1  -5   60.09   36.50
 -10  -1   5   48.80   33.60
  10   1  -5   58.19   33.90
 -10   1   5   58.59   31.50
 -10   1   5   52.79   36.10
  10   1  -5   62.89   40.20
   9  -1  -5   47.50   30.80
  -9  -1   5   15.80   29.00
  -9  -1   5   35.40   34.50
   9  -1  -5   55.59   29.20
   9   1  -5   62.09   27.70
   9   1  -5   77.19   35.50
  -9   1   5   13.80   29.60
  -9   1   5   56.09   27.60
  -8  -1   5 1059.99   52.99
  -8  -1   5 1052.09   57.09
   8  -1  -5 1014.90   50.19
   8  -1  -5 1114.89   48.70
   8   1  -5 1041.20   49.10
  -8   1   5  952.40   47.20
   8   1  -5 1073.19   56.19
  -8   1   5 1065.29   47.30
   7  -1  -5  370.76   37.70
   7  -1  -5  312.47   28.10
  -7  -1   5  321.17   29.10
  -7  -1   5  287.77   32.40
  -7   1   5  418.66   35.50
   7   1  -5  315.47   27.30
   7   1  -5  315.67   31.30
  -7   1   5  332.27   27.10
  -6  -1   5   64.59   35.30
   6  -1  -5  104.29   20.90
   6  -1  -5   92.69   19.20
  -6  -1   5   74.59   23.60
  -6   1   5  118.09   19.70
  -6   1   5   60.69   18.70
   6   1  -5  104.19   23.70
   6   1  -5   58.89   19.30
  -5  -1   5  332.37   33.50
  -5  -1   5  381.46   28.20
   5  -1  -5  370.46   31.00
   5  -1  -5  329.07   27.70
   5   1  -5  439.26   27.50
  -5   1   5  381.56   28.60
   5   1  -5  361.56   32.10
  -5   1   5  399.46   28.50
   4  -1  -5  887.61   30.10
  -4  -1   5  919.91   29.70
  -4  -1   5  926.41   33.30
   4  -1  -5  876.31   30.90
  -4   1   5  925.31   31.00
  -4   1   5  902.91   30.00
   4   1  -5  935.21   33.00
   4   1  -5  928.91   28.70
  -3  -1   5 1617.44   33.10
   3  -1  -5 1697.23   36.70
  -3  -1   5 1626.84   36.20
   3  -1  -5 1652.23   34.90
   3   1  -5 1674.93   32.80
  -3   1   5 1648.94   35.60
  -3   1   5 1702.33   35.40
  -2  -1   5    0.90   10.40
   2  -1  -5    6.20   12.40
  -2  -1   5    4.90   11.20
   2  -1  -5  -12.50   11.60
   2   1  -5  -10.20    9.40
   2   1  -5    7.80   11.30
  -2   1   5   11.10   12.20
   1  -1  -5  162.28   14.70
  -1  -1   5  171.98   16.80
   1  -1  -5  176.58   16.10
  -1   1   5  169.08   16.70
  -1   1   5  160.08   14.80
   0  -1  -5 1978.00   37.90
   0  -1  -5 1951.70   36.70
   0   1   5 1932.71   37.50
   0   1   5 1864.11   36.50
  -1  -1  -5 2517.85   43.90
  -1  -1  -5 2542.35   42.20
   1   1   5 2499.45   42.80
   1   1   5 2515.15   44.10
  -2  -1  -5  552.54   26.60
  -2  -1  -5  549.54   25.20
   2   1   5  500.05   24.20
   2   1   5  547.25   27.50
  -3  -1  -5  476.75   26.00
  -3  -1  -5  460.95   28.80
   3   1   5  468.55   29.00
   3   1   5  491.45   27.90
  -4  -1  -5  205.78   19.60
  -4  -1  -5  230.08   21.40
   4  -1   5  225.18   17.20
   4  -1   5  181.98   19.40
   4   1   5  207.28   20.10
   4   1   5  207.18   21.30
   5  -1   5 1062.49   31.40
  -5  -1  -5 1103.19   42.90
   5  -1   5 1135.49   30.60
  -5  -1  -5 1110.39   38.60
   5   1   5 1087.39   42.70
   5   1   5 1143.29   39.20
  -6  -1  -5  276.47   28.70
  -6  -1  -5  273.57   26.60
   6  -1   5  283.77   22.30
   6  -1   5  263.57   21.40
  -6   1  -5  282.67   21.00
  -6   1  -5  257.17   28.10
   6   1   5  309.17   27.70
  -7  -1  -5   -2.00   24.60
   7  -1   5    6.80   17.30
  -7  -1  -5    1.10   22.70
   7  -1   5   19.50   19.90
  -7   1  -5    2.70   19.60
   7   1   5   34.30   27.80
   7   1   5   13.50   23.70
   8  -1   5  651.23   43.90
  -8  -1  -5  665.53   49.70
   8  -1   5  764.22   39.60
  -8  -1  -5  747.53   54.89
  -8   1  -5  722.43   35.10
   8   1   5  730.83   53.59
  -8   1  -5  595.94   43.30
   8   1   5  673.03   54.19
   9  -1   5  456.05   48.80
   9  -1   5  468.55   42.60
  -9  -1  -5  367.86   75.39
  -9  -1  -5  469.65   40.10
   9   1   5  359.26   42.90
  -9   1  -5  493.15   36.40
  -9   1  -5  434.36   47.70
   9   1   5  494.45   42.10
  10  -1   5  110.09   35.00
 -10  -1  -5   50.39   37.80
  10  -1   5   92.99   34.30
 -10  -1  -5  105.49   41.40
  10   1   5  128.99   43.70
  10   1   5  142.99   42.40
 -10   1  -5  108.79   34.30
 -10   1  -5   88.99   24.50
 -11  -1  -5   65.39   45.80
  11  -1   5  -20.20   38.40
  11  -1   5   41.20   40.80
 -11  -1  -5    4.00   52.49
  11   1   5   47.80   51.79
  11   1   5   11.90   49.50
 -11   1  -5   36.30   38.90
 -11   1  -5  -16.60   29.40
  11  -2  -5   51.19   42.10
 -11  -2   5   76.49   54.79
 -11  -2   5   36.00   60.39
  11  -2  -5   65.29   59.79
 -11   2   5  -65.79   46.90
  11   2  -5  135.89   53.59
 -11   2   5  -19.40   35.70
  11   2  -5   99.99   62.69
  10  -2  -5  276.77   38.10
 -10  -2   5  247.18   47.20
 -10  -2   5  350.76   56.69
  10   2  -5  262.97   57.19
 -10   2   5  293.87   35.20
  10   2  -5  222.98   46.50
 -10   2   5  280.17   43.40
  -9  -2   5  -29.00   32.80
   9  -2  -5  -25.40   26.40
  -9  -2   5   -4.10   42.20
   9  -2  -5  -10.70   31.00
   9   2  -5   -4.90   41.90
  -9   2   5   -1.70   31.30
  -9   2   5    0.90   25.60
   9   2  -5  -12.90   33.50
  -8  -2   5   32.80   29.90
  -8  -2   5   51.39   36.50
   8  -2  -5   22.70   26.50
   8  -2  -5   12.60   22.40
   8   2  -5   -1.40   36.00
  -8   2   5  -18.60   21.30
   8   2  -5  -27.90   25.90
  -8   2   5   19.40   25.70
   7  -2  -5   13.30   18.60
  -7  -2   5   55.59   24.90
   7  -2  -5   65.59   25.00
  -7  -2   5   19.00   30.90
   7   2  -5   21.10   22.20
   7   2  -5   80.09   32.30
  -7   2   5   14.60   24.10
  -7   2   5   76.89   21.00
  -6  -2   5 1217.78   45.70
  -6  -2   5 1229.28   53.49
   6  -2  -5 1161.88   45.70
   6  -2  -5 1113.49   43.60
  -6   2   5 1141.69   45.60
   6   2  -5 1251.37   51.09
   6   2  -5 1234.58   41.60
  -6   2   5 1136.49   43.30
  -5  -2   5  144.09   25.60
  -5  -2   5  139.89   20.30
   5  -2  -5  187.88   22.40
   5  -2  -5  159.78   19.10
   5   2  -5  132.49   18.70
  -5   2   5  168.78   18.20
  -5   2   5  190.18   23.00
   4  -2  -5   35.90   18.40
  -4  -2   5   33.50   14.60
   4  -2  -5   21.20   15.10
  -4  -2   5   25.80   19.50
   4   2  -5    8.40   13.10
   4   2  -5   25.60   19.80
  -4   2   5   48.50   20.50
  -4   2   5    9.20   14.40
   3  -2  -5   19.70   15.50
  -3  -2   5   10.40   16.70
  -3  -2   5   -3.50   12.30
   3  -2  -5  -12.10   12.90
  -3   2   5    6.80   12.40
  -3   2   5   31.70   17.80
   3   2  -5   -4.50   11.70
   3   2  -5    3.70   16.50
   2  -2  -5 1850.21   38.40
  -2  -2   5 1874.01   34.40
   2  -2  -5 1788.62   41.80
  -2   2   5 1877.01   41.90
  -2   2   5 1863.01   37.70
   1  -2  -5  253.17   19.10
   1  -2  -5  251.37   22.70
  -1   2   5  278.17   23.00
  -1   2   5  243.68   20.00
   0  -2  -5   16.10   12.60
   0   2   5   12.60   13.70
  -1  -2  -5   64.59   14.80
  -1  -2  -5   20.50   17.90
   1   2   5   66.09   16.80
   1   2   5   44.80   14.60
  -2  -2  -5 3098.69   58.19
  -2  -2  -5 3174.08   55.49
   2   2   5 3202.78   54.89
   2   2   5 3187.98   57.99
  -3  -2  -5  277.97   22.70
  -3  -2  -5  287.07   26.50
   3   2   5  330.77   27.20
   3   2   5  283.77   30.80
  -4  -2  -5   59.39   24.00
  -4  -2  -5   43.50   20.70
   4   2   5   43.20   20.20
   4   2   5   42.10   25.00
  -5  -2  -5    3.10   22.40
  -5  -2  -5   32.90   27.70
   5   2   5  -17.20   26.50
   5   2   5  -27.50   22.70
  -6  -2  -5  352.66   37.30
  -6  -2  -5  363.36   32.80
   6   2   5  321.37   31.10
   6   2   5  236.18   34.10
  -7  -2  -5   17.20   35.20
  -7  -2  -5   -4.80   29.20
   7   2   5    7.20   33.80
   7   2   5  -15.10   29.20
  -8  -2  -5  150.28   40.80
  -8  -2  -5  127.59   37.40
   8   2   5  237.78   44.10
   8   2   5  164.08   36.30
   9  -2   5  144.99   26.30
   9  -2   5  126.69   31.50
  -9  -2  -5  118.29   49.99
  -9  -2  -5  158.88   42.90
   9   2   5  102.99   41.40
   9   2   5  136.69   49.40
 -10  -2  -5  147.19   59.29
 -10  -2  -5  126.59   48.50
  10   2   5  166.78   50.99
  10   2   5  209.48   59.49
 -11  -2  -5   28.40   74.09
  11   2   5   97.99   72.09
  -9  -3   5  -77.59   56.09
   9  -3  -5   83.79   26.90
  -9  -3   5  115.19   47.00
   9  -3  -5   92.49   39.70
   9   3  -5   18.30   40.50
   9   3  -5    8.90   57.79
   8  -3  -5   33.30   34.10
   8  -3  -5   62.89   24.30
  -8  -3   5  157.38   40.80
  -8  -3   5   56.89   47.80
   8   3  -5   58.79   47.70
   8   3  -5  105.19   34.30
  -7  -3   5  110.69   30.60
   7  -3  -5   58.59   30.20
   7  -3  -5   31.40   20.40
  -7  -3   5   80.99   42.40
   7   3  -5   58.19   55.79
   7   3  -5   89.69   27.90
  -6  -3   5   20.80   23.60
   6  -3  -5  -30.30   25.20
  -6  -3   5    9.40   42.40
   6  -3  -5  -20.70   18.60
   6   3  -5   22.70   34.10
   6   3  -5   18.90   18.90
  -5  -3   5   59.09   20.10
   5  -3  -5   40.90   24.70
  -5  -3   5  102.19   33.20
   5  -3  -5   25.30   17.90
   5   3  -5   24.30   30.50
   5   3  -5   57.79   17.70
   4  -3  -5  821.22   34.70
   4  -3  -5  774.62   44.50
  -4  -3   5  823.62   32.80
  -4  -3   5  838.62   50.09
   4   3  -5  763.52   46.80
   4   3  -5  708.53   32.70
   3  -3  -5   17.00   16.50
   3  -3  -5   35.10   23.60
  -3  -3   5   37.50   25.30
  -3  -3   5    1.30   16.00
  -3   3   5    9.50   15.00
   2  -3  -5  132.69   24.90
   2  -3  -5   89.29   18.30
  -2   3   5   89.29   17.50
   1  -3  -5   60.59   16.10
   1  -3  -5   41.00   27.30
  -1   3   5   73.19   25.00
  -1   3   5   67.29   26.60
   0  -3  -5   83.99   17.50
   0  -3  -5   95.69   25.90
   0   3   5   96.39   26.60
  -1  -3  -5  318.27   31.10
  -1  -3  -5  344.37   31.30
   1   3   5  313.37   30.60
  -2  -3  -5   43.70   19.30
   2   3   5  -45.50   25.90
   2   3   5   22.40   22.50
  -3  -3  -5   10.90   20.80
  -3  -3  -5  -18.40   30.00
   3   3   5  -14.50   18.90
  -4  -3  -5  538.65   42.20
  -4  -3  -5  591.14   47.20
   4   3   5  569.54   58.19
   4   3   5  659.03   45.20
  -5  -3  -5  246.38   32.90
  -5  -3  -5  259.67   40.00
   5   3   5  219.58   30.80
   5   3   5  231.18   39.40
  -6  -3  -5   54.69   42.40
  -6  -3  -5   82.39   32.00
   6   3   5   61.79   30.50
   6   3   5   -0.10   42.90
  -7  -3  -5   25.60   37.90
  -7  -3  -5  112.19   49.99
   7   3   5   45.00   38.70
   7   3   5   63.29   48.30
  -8  -3  -5   68.29   57.39
  -8  -3  -5  -14.00   45.90
   8   3   5   67.59   55.69
   8   3   5  109.99   45.30
  -9  -3  -5  143.39   54.39
  -9  -3  -5  -23.90   67.69
   9   3   5   34.40   64.79
   9   3   5   -8.10   56.39
  -7  -4   5  189.28   45.10
  -7  -4   5   53.29  114.39
  -6  -4   5    3.70   56.99
  -6  -4   5   -2.90   30.20
  -5  -4   5  173.08   52.29
  -5  -4   5  190.58   27.80
   5  -4  -5  146.79   28.80
  -4  -4   5   -0.30   42.90
  -4  -4   5   36.40   23.00
   2  -4  -5   46.40   35.60
   2  -4  -5    0.10   22.60
   1  -4  -5   11.30   21.10
   0  -4  -5    3.80   36.40
   0  -4  -5   -6.10   21.40
   0   4   5   63.19   20.40
  -1  -4  -5   57.29   21.60
  -1  -4  -5   15.70   39.40
   1   4   5  117.69   21.10
  -2  -4  -5   29.80   24.90
  -2  -4  -5  -40.20   41.30
   2   4   5   35.70   22.10
   2   4   5    7.90   40.60
  -3  -4  -5  253.87   46.10
  -3  -4  -5  318.07   35.80
   3   4   5  300.37   46.60
   3   4   5  247.78   28.60
  -4  -4  -5  -11.30   48.80
  -4  -4  -5   10.50   34.60
   4   4   5  -29.50   49.99
   4   4   5   40.30   28.90
  -5  -4  -5   38.80   41.60
  -5  -4  -5  -72.29   51.09
   5   4   5   63.19   54.29
   5   4   5   35.00   37.00
  -6  -4  -5 -142.89   45.20
  -6  -4  -5  -45.00   58.79
   6   4   5  117.19   44.40
   6   4   5  -12.80   73.99
  12   0  -6  415.96   55.49
  12   0  -6  509.55   68.29
 -12   0   6  455.25   63.29
 -12   0   6  435.16   66.89
 -11   0   6   19.70   44.90
  11   0  -6  -34.20   41.50
  11   0  -6  -41.90   44.20
 -11   0   6    2.90   37.00
  10   0  -6   67.09   35.70
 -10   0   6  100.69   40.90
 -10   0   6   82.79   34.10
   9   0  -6    9.10   31.40
  -9   0   6   34.40   28.00
  -9   0   6   10.80   32.30
   9   0  -6    8.50   28.80
  -8   0   6  160.98   32.30
   8   0  -6  226.88   32.30
   8   0  -6  188.88   29.10
  -8   0   6  181.38   27.70
   7   0  -6   -1.30   21.10
  -7   0   6   -4.60   22.90
   7   0  -6   21.40   43.30
  -7   0   6  -17.60   19.30
   6   0  -6   79.29   22.10
   6   0  -6  112.09   20.10
  -6   0   6   98.09   22.30
  -6   0   6  121.69   19.30
  -5   0   6  -11.90   13.00
  -5   0   6  -10.10   16.30
   5   0  -6    5.00   14.60
   5   0  -6   -1.40   16.70
   4   0  -6 7145.69   91.89
  -4   0   6 7014.20   89.89
   4   0  -6 7030.50   89.59
  -4   0   6 7105.39   91.79
   3   0  -6    8.00   12.00
   3   0  -6   -2.60   12.60
  -3   0   6   16.40   13.30
  -3   0   6   -8.50   11.70
  -2   0   6 4212.48   57.79
   2   0  -6 4336.47   58.59
  -2   0   6 4234.78   59.09
   2   0  -6 4302.17   58.69
   1   0  -6   -2.20   11.80
  -1   0   6   -1.70   11.60
   1   0  -6   -2.50   11.40
  -1   0   6    8.10   12.00
   0   0   6  799.72   25.50
   0   0  -6  728.33   22.40
   0   0   6  811.72   25.00
   0   0  -6  828.62   24.70
   1   0   6   -9.80   12.90
   1   0   6   10.60   11.80
  -1   0  -6   -3.90   11.40
   2   0   6  231.18   22.30
  -2   0  -6  255.47   21.10
  -3   0  -6   -1.80   11.30
   3   0   6   20.10   13.60
   3   0   6  -13.00   13.00
   4   0   6 2913.91   49.70
   4   0   6 2934.71   50.29
  -4   0  -6 2992.90   49.80
  -5   0  -6   -3.20   15.90
   5   0   6  -14.40   16.70
  -5   0  -6   -9.50   13.60
   5   0   6   -9.70   15.20
  -6   0  -6 1717.33   43.00
  -6   0  -6 1761.42   46.30
   6   0   6 1754.42   46.70
   6   0   6 1762.82   47.40
  -7   0  -6    5.00   19.90
   7   0   6  -15.90   21.30
   7   0   6  -18.70   22.30
  -7   0  -6  -18.40   21.20
   8   0   6  418.76   35.00
  -8   0  -6  398.66   32.30
  -8   0  -6  379.26   41.80
   8   0   6  422.06   34.30
  -9   0  -6  -20.20   26.50
  -9   0  -6   11.10   28.70
   9   0   6  -15.40   29.90
   9   0   6  -17.90   30.30
  10   0   6   24.70   36.90
 -10   0  -6  -13.50   32.20
  10   0   6   27.30   37.30
 -10   0  -6    5.80   33.80
  11   0   6   34.60   46.20
 -11   0  -6  -32.30   41.70
  11   0   6   -1.70   47.50
 -11   0  -6   -9.30   38.10
  12  -1  -6  -16.00   54.29
  12  -1  -6   34.50   54.09
 -12  -1   6   60.59   64.49
  12   1  -6  -45.40   52.79
 -12   1   6  192.18   53.39
  12   1  -6  -35.50   63.89
 -12   1   6   27.90   60.39
  11  -1  -6  161.88   43.60
  11  -1  -6  169.98   45.90
 -11  -1   6  156.98   44.80
 -11  -1   6  100.19   73.99
 -11   1   6  121.49   41.20
  11   1  -6   94.89   52.89
 -11   1   6  143.49   42.80
  11   1  -6  154.58   54.69
  10  -1  -6  383.06   44.30
 -10  -1   6  364.86   42.60
  10  -1  -6  400.56   43.00
 -10  -1   6  338.47   48.60
 -10   1   6  343.07   40.30
  10   1  -6  386.46   40.80
 -10   1   6  373.76   43.60
  10   1  -6  334.37   48.70
  -9  -1   6   33.30   35.80
  -9  -1   6   20.50   29.70
   9  -1  -6    7.80   27.90
   9  -1  -6  -14.30   28.90
   9   1  -6    4.00   26.80
   9   1  -6    1.50   35.00
  -9   1   6    2.00   28.90
  -9   1   6  -19.20   28.40
   8  -1  -6   82.39   26.90
  -8  -1   6   69.29   33.00
   8  -1  -6   88.29   27.10
  -8  -1   6   38.70   27.20
   8   1  -6  102.09   26.20
  -8   1   6   69.59   26.10
  -8   1   6   46.10   26.50
   8   1  -6   69.19   31.60
  -7  -1   6  867.31   50.19
   7  -1  -6  857.91   45.10
  -7  -1   6  844.82   44.00
   7  -1  -6  867.81   43.70
   7   1  -6  898.51   50.29
   7   1  -6  871.11   44.00
  -7   1   6  855.61   44.20
  -7   1   6  934.21   44.20
   6  -1  -6  976.30   39.90
   6  -1  -6  945.51   39.90
  -6  -1   6  910.61   39.30
  -6  -1   6  917.21   44.70
   6   1  -6  940.11   44.80
  -6   1   6  950.00   39.30
   6   1  -6  964.80   37.80
  -6   1   6 1024.60   40.30
   5  -1  -6  701.63   33.90
  -5  -1   6  631.54   35.90
   5  -1  -6  656.23   32.90
  -5   1   6  693.93   33.20
  -5   1   6  657.33   32.40
   5   1  -6  710.53   31.60
   5   1  -6  703.53   36.60
   4  -1  -6   -0.50   13.80
  -4  -1   6   21.90   16.70
  -4  -1   6    3.90   13.40
   4  -1  -6    6.90   15.50
   4   1  -6    7.90   12.30
  -4   1   6    4.70   14.20
  -4   1   6   -5.60   15.10
   4   1  -6   11.80   14.80
  -3  -1   6   18.70   11.40
   3  -1  -6   25.20   13.10
  -3  -1   6   -0.70   16.00
   3  -1  -6  -12.20   13.60
  -3   1   6   16.70   13.50
  -3   1   6   -0.80   13.30
   3   1  -6   13.50   11.00
   2  -1  -6 2033.90   40.60
  -2  -1   6 2118.69   37.10
  -2  -1   6 2086.39   35.10
   2  -1  -6 2029.70   39.60
   2   1  -6 2083.09   34.30
   2   1  -6 2156.48   36.60
  -1  -1   6  720.33   20.70
  -1  -1   6  714.23   22.00
   1  -1  -6  731.83   27.90
   1  -1  -6  675.83   26.50
   1   1  -6  705.23   20.90
  -1   1   6  646.44   28.70
  -1   1   6  698.33   26.50
   0  -1  -6   37.00   14.20
   0  -1  -6   12.40   12.70
   0   1   6   20.30   14.20
   0   1   6   20.20   12.90
  -1  -1  -6 1028.00   29.50
  -1  -1  -6  992.80   30.70
   1   1   6 1063.59   32.00
   1   1   6  980.20   29.70
  -2  -1  -6 3454.75   54.09
  -2  -1  -6 3408.96   55.59
   2   1   6 3437.76   55.69
   2   1   6 3311.67   53.19
  -3  -1  -6 1873.91   41.10
  -3  -1  -6 1829.52   43.40
   3   1   6 1873.21   42.90
   3   1   6 1890.61   42.00
  -4  -1  -6  158.28   19.00
  -4  -1  -6  143.79   21.00
   4   1   6  157.18   19.90
   4   1   6  159.98   21.30
  -5  -1  -6   90.29   23.60
  -5  -1  -6   95.19   20.80
   5  -1   6  109.29   16.50
   5  -1   6  122.19   17.20
  -5   1  -6  126.59   16.40
   5   1   6  102.59   21.70
   5   1   6   99.89   22.20
   6  -1   6  312.97   31.00
  -6  -1  -6  293.47   30.80
   6  -1   6  266.27   27.70
  -6  -1  -6  304.67   28.30
  -6   1  -6  306.87   26.00
   6   1   6  295.87   27.10
   6   1   6  268.07   30.20
  -6   1  -6  313.37   22.20
   7  -1   6  170.68   21.10
  -7  -1  -6  125.49   26.70
  -7  -1  -6  165.68   31.10
   7  -1   6  178.18   23.40
  -7   1  -6  123.29   18.30
   7   1   6  202.28   28.80
  -7   1  -6  179.68   22.20
   7   1   6  139.49   31.60
   8  -1   6  129.89   25.30
   8  -1   6  150.78   23.00
  -8  -1  -6  170.18   30.40
  -8  -1  -6  135.69   33.80
   8   1   6  135.49   33.40
  -8   1  -6  173.78   27.20
  -8   1  -6  137.59   20.60
   8   1   6  165.08   34.30
  -9  -1  -6  101.39   38.60
   9  -1   6  116.89   30.20
   9  -1   6  134.99   27.30
  -9  -1  -6  127.49   33.80
   9   1   6  122.79   39.70
  -9   1  -6   95.79   28.90
  -9   1  -6   80.49   21.30
   9   1   6   66.49   35.50
 -10  -1  -6  280.87   48.00
  10  -1   6  361.26   41.30
  10  -1   6  335.87   37.40
 -10  -1  -6  292.67   43.20
  10   1   6  276.27   47.80
  10   1   6  336.27   50.89
 -10   1  -6  405.86   32.40
 -10   1  -6  323.77   38.80
  11  -1   6  280.77   43.90
 -11  -1  -6  231.98   57.39
 -11  -1  -6  210.98   49.40
  11  -1   6  242.48   45.30
  11   1   6  282.37   56.99
 -11   1  -6  277.17   34.20
 -11   1  -6  250.67   44.00
  11   1   6  313.37   62.79
  11  -2  -6   93.29   47.80
  11  -2  -6   74.99   45.40
 -11  -2   6   85.69   63.89
 -11  -2   6   -2.80   48.20
 -11   2   6  101.99   50.29
 -11   2   6   96.89   41.20
  11   2  -6   81.89   55.19
  11   2  -6   43.20   64.39
 -10  -2   6   80.09   51.49
 -10  -2   6   64.99   42.10
  10  -2  -6   29.10   35.50
  10  -2  -6   76.19   40.50
  10   2  -6  137.49   53.89
 -10   2   6   66.19   32.50
  10   2  -6   71.89   41.30
 -10   2   6   33.80   40.80
  -9  -2   6   79.69   34.60
  -9  -2   6  165.68   46.00
   9  -2  -6   85.29   34.60
   9  -2  -6   63.69   32.70
   9   2  -6   54.99   31.80
   9   2  -6  108.79   45.30
  -9   2   6   99.29   34.60
  -9   2   6   54.39   27.90
  -8  -2   6  301.57   41.80
   8  -2  -6  296.37   30.70
  -8  -2   6  297.87   35.50
   8   2  -6  356.86   42.70
  -8   2   6  284.67   27.40
   8   2  -6  250.67   32.10
  -8   2   6  276.57   34.60
   7  -2  -6  269.87   31.50
   7  -2  -6  293.37   26.50
  -7  -2   6  339.07   37.60
  -7  -2   6  245.48   35.70
   7   2  -6  342.67   37.10
  -7   2   6  285.47   25.80
  -7   2   6  273.37   30.80
   7   2  -6  263.67   36.10
  -6  -2   6  322.47   27.90
  -6  -2   6  281.67   30.90
   6  -2  -6  287.97   28.10
   6  -2  -6  312.17   33.10
  -6   2   6  292.17   27.80
   6   2  -6  275.67   31.80
   6   2  -6  261.57   24.80
  -5  -2   6  354.06   30.00
  -5  -2   6  386.86   31.70
   5  -2  -6  361.96   27.30
   5  -2  -6  382.36   31.70
  -5   2   6  430.76   31.40
   5   2  -6  301.77   29.90
  -4  -2   6  408.86   27.30
   4  -2  -6  337.97   36.40
   4  -2  -6  330.47   29.20
  -4  -2   6  347.97   26.60
  -4   2   6  341.27   36.50
   4   2  -6  386.86   26.10
  -4   2   6  366.66   29.10
   4   2  -6  434.86   35.00
   3  -2  -6  589.44   30.50
  -3  -2   6  607.84   26.20
   3  -2  -6  696.23   34.30
  -3  -2   6  637.84   33.30
   3   2  -6  561.14   24.40
   3   2  -6  566.14   31.20
  -3   2   6  618.74   37.30
  -3   2   6  589.84   29.30
   2  -2  -6  536.35   27.80
  -2  -2   6  536.35   22.90
  -2   2   6  497.95   27.60
   1  -2  -6   30.30   14.40
  -1   2   6   42.40   14.60
   0  -2  -6 1122.99   33.50
   0  -2  -6 1086.39   37.80
   0   2   6  998.40   35.60
   0   2   6 1123.49   34.00
  -1  -2  -6 1033.40   35.60
  -1  -2  -6 1014.80   38.40
   1   2   6  995.10   39.40
   1   2   6  971.20   34.10
  -2  -2  -6  880.51   35.60
  -2  -2  -6  875.41   39.60
   2   2   6  885.61   35.70
   2   2   6  853.11   40.90
  -3  -2  -6  154.08   24.60
  -3  -2  -6  165.38   21.80
   3   2   6  186.18   21.40
   3   2   6  171.28   25.90
  -4  -2  -6  -17.20   20.40
  -4  -2  -6   -9.40   24.50
   4   2   6  -11.70   20.30
   4   2   6    0.90   24.20
  -5  -2  -6 1052.09   49.00
  -5  -2  -6 1134.69   52.69
   5   2   6 1006.40   54.49
   5   2   6 1066.69   47.40
  -6  -2  -6  673.93   48.60
  -6  -2  -6  559.84   57.19
   6   2   6  567.74   41.80
   6   2   6  582.84   50.49
  -7  -2  -6  126.09   40.00
  -7  -2  -6  121.39   33.20
   7   2   6   97.59   43.70
   7   2   6  130.39   33.40
  -8  -2  -6  146.79   36.70
  -8  -2  -6  141.39   43.90
   8   2   6  164.88   43.00
   8   2   6  160.38   37.50
  -9  -2  -6  518.65   51.79
  -9  -2  -6  549.54   56.69
   9   2   6  454.75   50.39
   9   2   6  523.75   58.69
 -10  -2  -6   35.40   48.70
  10  -2   6   41.80   36.70
 -10  -2  -6  109.99   60.29
  10   2   6   66.09   57.99
  10   2   6   18.50   53.39
  -9  -3   6   29.90   58.39
  -9  -3   6    4.50   44.00
   9  -3  -6   10.10   30.60
   9  -3  -6   39.30   42.00
   9   3  -6   71.49   60.99
   9   3  -6   57.79   40.10
   8  -3  -6   -4.60   25.80
  -8  -3   6  -48.50   47.30
  -8  -3   6   39.80   35.30
   8  -3  -6   29.30   35.70
  -8   3   6   49.99   24.20
   8   3  -6   37.60   33.40
   7  -3  -6   53.09   30.90
   7  -3  -6   14.40   21.90
  -7  -3   6   56.99   41.90
  -7  -3   6  105.89   30.70
   7   3  -6   65.29   25.00
   7   3  -6   59.69   39.80
  -6  -3   6  197.38   29.00
  -6  -3   6   87.29   37.10
   6  -3  -6  169.38   22.40
   6  -3  -6  101.79   30.90
   6   3  -6  225.68   23.20
   6   3  -6  131.09   38.00
  -6   3   6  186.38   35.90
   5  -3  -6    5.40   17.90
  -5  -3   6   27.10   32.20
   5  -3  -6   69.19   28.40
  -5  -3   6   71.49   21.20
  -5   3   6   67.49   18.60
   5   3  -6   39.80   15.90
   5   3  -6   61.49   30.80
   4  -3  -6  -18.00   24.10
   4  -3  -6    4.70   18.30
  -4  -3   6    2.30   16.40
  -4  -3   6    0.00   29.20
   4   3  -6   11.70   15.00
   4   3  -6   -1.50   26.10
  -4   3   6   -1.70   15.20
  -4   3   6  -18.70   27.20
  -3  -3   6  455.95   44.20
   3  -3  -6  443.76   34.10
   3  -3  -6  446.76   33.20
  -3   3   6  419.56   32.30
  -3   3   6  470.55   30.70
   2  -3  -6   30.70   24.70
   2  -3  -6   29.60   17.30
  -2   3   6   20.50   25.30
  -2   3   6   54.29   16.00
   1  -3  -6  412.86   30.10
  -1   3   6  409.96   29.40
  -1   3   6  425.66   44.60
   0  -3  -6    2.80   19.00
   0  -3  -6    6.00   24.60
   0   3   6    1.10   26.00
   0   3   6    3.90   18.80
  -1  -3  -6   55.49   19.30
   1   3   6   31.40   21.50
   1   3   6  104.79   28.50
  -2  -3  -6  495.75   49.30
  -2  -3  -6  501.35   39.30
   2   3   6  457.15   35.60
  -3  -3  -6  100.29   26.40
  -3  -3  -6   82.49   31.50
   3   3   6  117.49   24.20
   3   3   6   87.29   30.90
  -4  -3  -6   33.80   35.40
  -4  -3  -6  152.78   31.60
   4   3   6  128.09   28.00
   4   3   6   79.89   36.10
  -5  -3  -6  195.18   34.50
  -5  -3  -6  180.98   39.50
   5   3   6  233.68   34.20
   5   3   6  218.98   42.00
  -6  -3  -6   63.39   34.60
  -6  -3  -6  -51.59   38.90
   6   3   6  -13.30   32.20
   6   3   6  -61.49   44.60
  -7  -3  -6  260.47   52.69
  -7  -3  -6  239.58   41.90
   7   3   6  175.98   51.59
   7   3   6  313.07   45.20
  -8  -3  -6   42.40   54.99
  -8  -3  -6   14.60   45.10
   8   3   6   72.89   49.60
   8   3   6   40.50   55.99
  -9  -3  -6   -6.00   54.79
  -9  -3  -6   18.10   69.29
   9   3   6   73.69   68.19
   9   3   6   59.09   60.39
   6  -4  -6    5.20   29.80
  -6  -4   6  100.79   58.79
  -6  -4   6  114.09   32.50
  -5  -4   6 -114.59   47.60
   5  -4  -6  -21.20   38.30
  -5  -4   6   52.99   26.60
  -4  -4   6   55.39   24.10
   4  -4  -6   22.10   25.00
   4  -4  -6   10.00   35.60
   3  -4  -6  -10.60   21.40
   3  -4  -6   32.10   34.10
   2  -4  -6   25.60   35.00
   2  -4  -6    2.00   21.60
   1  -4  -6   30.50   22.70
  -1   4   6   75.69   36.70
   0  -4  -6  134.59   24.20
   0  -4  -6  170.48   40.90
   0   4   6  180.68   23.50
   0   4   6  139.39   40.00
  -1  -4  -6   55.69   40.70
  -1  -4  -6    2.50   24.30
   1   4   6   17.60   22.00
   1   4   6  -32.80   39.00
  -2  -4  -6  204.38   44.70
  -2  -4  -6  186.68   30.60
   2   4   6  184.08   26.60
   2   4   6  208.88   45.60
  -3  -4  -6   68.29   34.10
   3   4   6   76.49   46.90
  -4  -4  -6   12.20   47.00
  -4  -4  -6  -62.89   36.60
   4   4   6   49.20   33.70
   4   4   6   14.00   49.00
  -5  -4  -6 -117.89   54.59
  -5  -4  -6  124.09   42.60
   5   4   6   45.10   36.50
  -6  -4  -6   46.60   53.59
  -6  -4  -6 -116.69   65.09
   6   4   6   -9.80   48.40
  12   0  -7   32.80   50.59
 -12   0   7   81.59   49.40
 -12   0   7   71.49   59.19
  12   0  -7  -54.19   57.19
  11   0  -7  323.17   49.00
  11   0  -7  354.76   54.49
 -11   0   7  326.77   54.89
 -11   0   7  396.06   52.29
 -10   0   7    3.80   37.80
 -10   0   7   28.70   33.40
  10   0  -7   21.80   32.80
  10   0  -7   28.90   49.90
  -9   0   7  -18.40   32.10
   9   0  -7   -7.60   33.10
   9   0  -7   -4.00   30.60
  -9   0   7   41.00   28.00
  -8   0   7   32.60   24.00
   8   0  -7   22.30   29.20
  -8   0   7    3.40   26.70
   8   0  -7  -29.00   25.50
  -7   0   7 1267.77   51.19
  -7   0   7 1241.48   47.40
   7   0  -7 1248.88   47.10
  -6   0   7    6.80   18.30
   6   0  -7    8.30   20.10
  -6   0   7   11.00   21.00
   6   0  -7   -1.00   19.10
   5   0  -7 1585.94   41.20
  -5   0   7 1521.05   43.50
   5   0  -7 1568.94   43.80
  -5   0   7 1581.14   41.70
   4   0  -7   18.30   14.60
  -4   0   7    2.80   14.30
  -4   0   7    8.30   15.20
   4   0  -7   -1.80   15.30
  -3   0   7 1113.29   32.50
  -3   0   7 1067.69   30.50
   3   0  -7 1126.09   31.40
   3   0  -7 1130.99   32.70
   2   0  -7   -6.50   11.80
   2   0  -7   13.10   12.80
  -2   0   7  -17.10   12.80
  -2   0   7   22.80   12.40
  -1   0   7 1181.48   30.40
   1   0  -7 1168.28   29.70
  -1   0   7 1237.08   29.60
   1   0  -7 1189.08   30.50
   0   0  -7    4.20   11.30
   0   0   7    9.30   12.50
   0   0  -7   15.70   12.60
   0   0   7   -2.90   12.70
   1   0   7  243.68   22.40
   1   0   7  267.37   22.50
  -1   0  -7  289.07   21.20
   2   0   7   -4.40   12.50
   2   0   7    3.20   12.20
  -2   0  -7    0.40   11.70
   3   0   7 3088.59   51.39
  -3   0  -7 3235.98   50.59
   3   0   7 3254.57   51.49
  -4   0  -7  -13.90   13.10
   4   0   7   -4.30   13.50
   4   0   7  -12.60   15.10
   5   0   7  183.78   20.90
  -5   0  -7  213.58   20.10
   5   0   7  178.08   20.20
  -6   0  -7   25.40   19.60
  -6   0  -7    4.00   17.00
   6   0   7   18.70   18.90
   6   0   7   14.60   20.50
  -7   0  -7  441.36   37.80
   7   0   7  440.56   42.10
  -7   0  -7  489.15   39.10
   7   0   7  430.26   43.70
  -8   0  -7   55.99   25.30
   8   0   7   30.70   27.90
  -8   0  -7  -13.90   22.00
   8   0   7  -17.20   27.30
   9   0   7  -28.80   29.70
  -9   0  -7   45.10   32.30
  -9   0  -7  -21.30   27.80
   9   0   7  -11.10   31.60
 -10   0  -7   15.30   33.80
  10   0   7   -5.30   39.60
  10   0   7    1.90   37.40
 -10   0  -7    9.70   35.70
  11   0   7  317.17   55.49
  11   0   7  316.17   51.99
 -11   0  -7  165.88   43.80
 -11   0  -7  259.87   46.30
 -12  -1   7   42.00   55.49
 -12  -1   7   74.79   67.49
  12  -1  -7  104.39   54.09
  12  -1  -7   69.59   57.09
 -12   1   7    6.30   52.49
  12   1  -7  109.49   65.79
  12   1  -7   77.89   55.09
  11  -1  -7   -1.20   45.00
 -11  -1   7   20.20   45.50
  11  -1  -7  130.19   47.30
  11   1  -7   -7.30   42.40
 -11   1   7  -72.69   42.90
 -11   1   7   79.39   44.10
  11   1  -7   50.79   54.39
 -10  -1   7  118.59   43.70
 -10  -1   7  188.68   39.80
  10  -1  -7  160.78   38.50
  10  -1  -7  124.99   39.30
  10   1  -7  145.49   46.30
 -10   1   7  108.79   38.00
  10   1  -7  156.98   37.20
 -10   1   7   96.99   39.00
  -9  -1   7  211.68   41.00
   9  -1  -7  191.78   34.30
   9  -1  -7  175.68   34.60
  -9  -1   7  269.57   35.70
   9   1  -7  237.88   33.10
  -9   1   7  213.28   33.50
  -9   1   7  198.08   36.20
   9   1  -7  264.37   43.60
  -8  -1   7  129.39   33.70
   8  -1  -7  169.18   29.90
  -8  -1   7  171.98   29.80
   8  -1  -7  131.59   30.00
   8   1  -7  131.19   28.20
  -8   1   7  137.59   30.10
   8   1  -7  171.28   33.80
  -8   1   7  187.58   29.50
   7  -1  -7  482.25   41.50
   7  -1  -7  515.25   43.70
  -7  -1   7  437.86   47.90
  -7  -1   7  564.74   42.00
   7   1  -7  468.35   48.30
  -7   1   7  574.44   44.20
   7   1  -7  563.24   39.50
  -7   1   7  519.25   41.40
  -6  -1   7  399.56   41.80
   6  -1  -7  511.25   39.20
  -6  -1   7  489.55   37.70
   6  -1  -7  437.96   37.20
   6   1  -7  465.55   35.40
   6   1  -7  465.15   42.60
  -6   1   7  444.66   36.30
  -6   1   7  412.06   38.00
   5  -1  -7  306.57   31.60
  -5  -1   7  313.47   30.60
   5  -1  -7  300.57   32.30
  -5  -1   7  287.07   25.30
  -5   1   7  302.87   24.60
   5   1  -7  293.17   28.30
  -5   1   7  301.07   24.20
   5   1  -7  300.17   26.60
   4  -1  -7  655.43   31.90
  -4  -1   7  626.64   32.50
  -4  -1   7  564.64   32.10
   4  -1  -7  573.34   32.10
   4   1  -7  573.44   26.20
  -4   1   7  614.44   31.30
  -4   1   7  623.44   32.70
   4   1  -7  643.24   32.10
   3  -1  -7  386.56   28.00
   3  -1  -7  370.96   27.40
  -3  -1   7  351.86   22.00
   3   1  -7  353.56   21.80
  -3   1   7  392.66   27.00
  -3   1   7  378.56   27.50
   2  -1  -7  130.29   17.40
   2  -1  -7  154.18   17.50
  -2  -1   7  100.89   15.00
  -2  -1   7  145.59   13.40
   2   1  -7  128.89   12.60
  -2   1   7  148.29   16.40
  -2   1   7  145.39   18.80
   2   1  -7  107.39   14.40
  -1  -1   7  123.29   13.70
  -1  -1   7  128.19   12.50
   1  -1  -7  119.29   16.30
   1  -1  -7  145.39   15.80
   1   1  -7  136.19   12.80
  -1   1   7  113.29   15.80
   1   1  -7  136.29   11.70
  -1   1   7  130.89   17.90
   0  -1  -7 1284.47   35.20
   0  -1  -7 1276.27   34.20
   0  -1   7 1304.57   26.00
   0   1   7 1281.37   35.30
   0   1   7 1266.27   33.40
  -1  -1  -7  195.38   18.10
  -1  -1  -7  204.98   17.80
   1   1   7  217.88   18.50
   1   1   7  237.68   19.50
  -2  -1  -7 1856.51   42.30
  -2  -1  -7 1839.32   40.50
   2   1   7 1851.61   43.00
   2   1   7 1840.82   41.20
  -3  -1  -7  133.09   18.90
  -3  -1  -7  145.49   19.90
   3   1   7  165.38   19.70
   3   1   7  153.88   20.60
   4  -1   7   26.00   13.00
  -4  -1  -7   11.20   18.70
  -4  -1  -7   29.80   16.80
   4   1   7   -7.50   16.80
   4   1   7   24.40   19.50
  -5  -1  -7  679.93   40.20
  -5  -1  -7  722.33   41.90
   5  -1   7  638.44   30.70
   5  -1   7  627.84   31.90
   5   1   7  785.22   63.39
   5   1   7  672.43   39.40
   6  -1   7   33.30   20.40
  -6  -1  -7   45.60   22.60
   6  -1   7   24.40   18.60
  -6  -1  -7   16.60   25.60
   6   1   7   37.30   24.30
  -6   1  -7   11.10   17.90
  -6   1  -7    5.30   13.60
   6   1   7   -5.90   26.70
  -7  -1  -7  113.29   30.30
  -7  -1  -7   63.89   26.30
   7  -1   7   63.09   23.70
   7  -1   7   70.59   19.00
  -7   1  -7   82.29   21.70
   7   1   7   48.20   29.00
  -7   1  -7  111.09   17.10
   7   1   7   34.40   26.50
   8  -1   7  256.27   30.80
  -8  -1  -7  301.17   38.30
  -8  -1  -7  266.57   34.00
   8  -1   7  271.27   26.50
   8   1   7  244.78   38.30
   8   1   7  228.98   34.70
  -8   1  -7  273.87   23.90
   9  -1   7  295.57   36.20
  -9  -1  -7  297.57   43.10
   9  -1   7  435.86   44.00
  -9  -1  -7  362.06   41.30
   9   1   7  332.07   42.90
  -9   1  -7  303.37   34.00
   9   1   7  333.87   42.50
  -9   1  -7  309.67   26.10
 -10  -1  -7  243.38   50.29
  10  -1   7  253.17   41.30
  10  -1   7  280.67   35.80
 -10  -1  -7  255.27   45.70
  10   1   7  267.27   49.80
 -10   1  -7  290.77   39.50
 -10   1  -7  248.98   27.90
  10   1   7  210.18   52.59
 -11  -1  -7   42.50   55.29
  11  -1   7   21.50   44.60
 -11  -1  -7  -37.30   48.60
  11  -1   7    9.00   42.60
  11   1   7   74.69   58.39
 -11   1  -7   16.10   30.50
  11   1   7   48.10   56.89
 -11   1  -7   11.50   43.20
 -11  -2   7   89.89   65.99
  11  -2  -7    0.70   48.10
  11  -2  -7    2.60   49.10
 -11  -2   7  -15.90   51.29
  11   2  -7  -38.70   49.99
 -11   2   7   47.00   41.40
  11   2  -7  -24.40   67.39
 -10  -2   7  234.98   46.80
  10  -2  -7  252.97   44.70
 -10  -2   7  315.67   55.89
  10  -2  -7  208.48   41.60
 -10   2   7  268.47   43.70
 -10   2   7  189.48   39.80
  10   2  -7  194.68   55.29
  10   2  -7  160.88   42.70
  -9  -2   7  -30.00   33.10
   9  -2  -7    5.70   29.70
   9  -2  -7   -2.90   35.40
  -9  -2   7   72.69   44.30
  -9   2   7  -25.50   34.40
  -9   2   7   16.40   29.20
   9   2  -7  -33.30   30.90
   9   2  -7   46.40   44.80
  -8  -2   7   -9.70   36.00
   8  -2  -7   16.10   24.60
   8  -2  -7   55.29   30.10
  -8  -2   7    4.70   29.50
  -8   2   7   25.40   24.90
   8   2  -7   19.80   38.90
  -8   2   7  -41.50   29.80
   8   2  -7  -11.90   26.80
   7  -2  -7    8.80   26.90
   7  -2  -7   18.20   23.90
  -7  -2   7  -18.80   24.60
  -7  -2   7  -37.50   31.30
  -7   2   7   70.99   27.10
  -7   2   7  -28.30   19.00
   7   2  -7   29.90   23.20
   7   2  -7   32.00   32.90
   6  -2  -7  953.80   41.20
  -6  -2   7  992.50   53.09
   6  -2  -7  971.50   48.30
   6   2  -7  878.41   49.90
  -6   2   7  849.81   47.20
  -6   2   7  849.41   43.80
   6   2  -7  994.30   41.80
  -5  -2   7   14.00   18.50
   5  -2  -7    9.50   30.30
   5  -2  -7  -18.00   19.30
   5   2  -7   -7.60   26.30
  -5   2   7   36.80   18.50
   5   2  -7   53.69   15.10
   4  -2  -7   91.29   22.70
  -4  -2   7   79.69   22.00
  -4  -2   7   72.49   16.30
   4  -2  -7   47.80   18.50
   4   2  -7   74.59   14.20
  -4   2   7   63.29   18.70
   4   2  -7   61.09   21.10
   3  -2  -7  -15.80   19.90
   3  -2  -7   12.00   15.90
  -3  -2   7   17.00   18.10
  -3  -2   7  -20.80   11.80
   3   2  -7    9.30   11.40
   3   2  -7   -3.70   17.10
  -3   2   7    0.60   15.40
  -2  -2   7  848.92   26.80
   2  -2  -7  778.92   38.10
   2  -2  -7  826.12   34.20
  -2  -2   7  788.62   31.00
  -2   2   7  801.02   33.20
   1  -2  -7   -7.10   15.50
  -1   2   7   45.70   19.30
  -1   2   7   14.20   15.30
   0  -2  -7  147.59   18.90
   0  -2  -7  168.68   22.10
   0   2   7  187.28   19.50
   0   2   7  161.98   22.70
  -1  -2  -7  234.38   24.10
  -1  -2  -7  278.47   22.50
   1   2   7  224.68   24.90
   1   2   7  255.37   21.70
  -2  -2  -7 1595.04   44.00
  -2  -2  -7 1508.45   47.80
   2   2   7 1459.55   48.40
   2   2   7 1428.36   43.00
  -3  -2  -7  -23.60   22.00
  -3  -2  -7  -34.90   19.40
   3   2   7  -18.50   22.80
   3   2   7   31.40   20.60
  -4  -2  -7  100.99   26.20
  -4  -2  -7  100.49   24.70
   4   2   7  103.79   24.30
   4   2   7  143.59   29.00
  -5  -2  -7   22.20   27.20
  -5  -2  -7  -22.00   23.40
   5   2   7    2.40   24.70
   5   2   7   12.10   29.90
  -6  -2  -7  577.44   56.99
  -6  -2  -7  619.04   49.80
   6   2   7  502.15   42.20
   6   2   7  587.44   50.89
  -7  -2  -7    6.70   35.90
  -7  -2  -7   55.79   34.60
   7   2   7  -50.99   34.90
   7   2   7  -25.40   33.40
  -8  -2  -7  524.65   45.70
  -8  -2  -7  407.86   48.60
   8   2   7  452.65   51.49
   8   2   7  376.86   44.10
  -9  -2  -7  -30.10   40.90
  -9  -2  -7   37.60   60.69
   9   2   7   18.40   50.19
   9   2   7   86.19   46.30
 -10  -2  -7  129.79   63.69
 -10  -2  -7   26.00   52.09
  10   2   7  144.19   57.59
  10   2   7  146.29   66.19
   9  -3  -7   40.40   43.90
  -9  -3   7 -103.29   41.50
  -9  -3   7   49.30   61.99
   9  -3  -7  -16.20   33.70
   9   3  -7   33.20   40.20
  -9   3   7  129.19   56.19
   9   3  -7   20.40   60.09
  -8  -3   7  -83.99   35.40
   8  -3  -7    2.30   37.20
   8  -3  -7  -61.39   25.70
  -8  -3   7    3.70   50.39
  -8   3   7   63.19   25.20
   8   3  -7   24.40   32.10
  -8   3   7   87.99   47.40
   7  -3  -7   -0.90   33.20
  -7  -3   7  -50.89   29.70
  -7  -3   7   67.59   44.40
   7  -3  -7  -23.10   23.50
   7   3  -7    5.90   23.90
  -7   3   7  -27.50   39.90
  -7   3   7   14.80   22.40
   7   3  -7   23.00   41.90
   6  -3  -7   67.09   29.90
  -6  -3   7  103.69   40.80
   6  -3  -7   51.39   23.60
  -6  -3   7   78.29   23.50
  -6   3   7  101.99   39.10
   6   3  -7   88.99   21.00
   6   3  -7  112.19   36.40
  -6   3   7   80.09   21.50
   5  -3  -7   -2.90   27.50
  -5  -3   7   20.00   19.60
  -5  -3   7   27.30   35.70
   5  -3  -7   11.70   19.70
   5   3  -7    5.10   16.90
  -5   3   7    2.40   19.00
   5   3  -7   21.60   30.40
  -5   3   7   49.40   34.20
  -4  -3   7  379.96   30.90
   4  -3  -7  501.15   35.90
  -4  -3   7  334.37   35.90
   4  -3  -7  453.95   47.10
   4   3  -7  408.96   45.00
  -4   3   7  376.26   36.10
  -4   3   7  397.16   33.00
   3  -3  -7    7.00   25.70
   3  -3  -7   15.70   20.90
  -3  -3   7  -11.60   26.70
  -3   3   7   10.20   29.50
  -3   3   7   32.50   17.40
   2  -3  -7  334.47   34.80
   2  -3  -7  423.46   34.10
  -2   3   7  427.06   34.50
  -2   3   7  380.86   31.80
   1  -3  -7   -2.30   17.90
  -1   3   7   12.60   17.00
  -1   3   7   31.10   27.80
   0  -3  -7   44.20   19.80
   0   3   7  108.09   29.30
   0   3   7  131.39   22.40
  -1  -3  -7  144.69   24.50
  -1  -3  -7  167.38   32.50
   1   3   7  142.29   21.50
  -2  -3  -7   25.40   23.20
  -2  -3  -7   -2.30   29.60
   2   3   7    6.20   22.50
   2   3   7   -9.50   28.30
  -3  -3  -7   -1.70   30.90
  -3  -3  -7    4.40   22.50
   3   3   7  -19.40   23.40
   3   3   7    9.50   33.10
  -4  -3  -7  592.64   52.19
  -4  -3  -7  517.55   44.00
   4   3   7  663.93   51.09
   4   3   7  525.95   45.70
  -5  -3  -7    5.80   33.00
  -5  -3  -7   34.00   36.30
   5   3   7   28.80   41.70
   5   3   7   68.89   30.30
  -6  -3  -7  102.49   35.50
  -6  -3  -7   30.80   44.20
   6   3   7   81.19   36.00
   6   3   7   29.60   45.10
  -7  -3  -7   18.40   52.09
  -7  -3  -7  108.39   46.20
   7   3   7   35.70   40.40
   7   3   7   -9.10   53.29
  -8  -3  -7  -12.40   48.40
  -8  -3  -7  -80.69   57.99
   8   3   7   -2.40   51.39
   8   3   7   -4.20   59.59
  -6  -4   7    2.30   57.79
   6  -4  -7   50.39   41.90
   6  -4  -7  -23.50   29.80
  -6  -4   7  -67.79   29.60
  -5  -4   7   30.90   26.10
   5  -4  -7  -83.39   27.90
  -5  -4   7   -9.80   52.09
   5  -4  -7   51.79   40.30
   4  -4  -7  -43.00   24.80
   4  -4  -7   78.09   37.80
  -4  -4   7  -57.99   44.20
   3  -4  -7  135.99   25.40
   3  -4  -7   94.09   37.10
   2  -4  -7   65.39   24.80
   2  -4  -7   89.09   39.40
  -2   4   7   71.39   41.20
   1  -4  -7  132.39   27.10
   1  -4  -7  128.89   39.80
  -1   4   7  124.79   21.70
   0  -4  -7  -28.70   24.70
   0  -4  -7   26.00   43.80
   0   4   7   27.30   22.40
   0   4   7   34.80   40.40
  -1  -4  -7   10.90   27.50
  -1  -4  -7   18.40   40.40
   1   4   7  -47.40   41.00
   1   4   7    7.50   23.40
  -2  -4  -7   -2.10   55.99
  -2  -4  -7   38.70   29.80
   2   4   7   66.79   25.30
   2   4   7   29.40   45.50
  -3  -4  -7   68.59   35.80
  -3  -4  -7  160.68   50.49
   3   4   7   93.99   52.49
   3   4   7   14.80   30.30
  -4  -4  -7   17.30   41.10
  -4  -4  -7   40.10   53.69
   4   4   7  -37.40   33.70
  -5  -4  -7  -61.19   55.79
  -5  -4  -7   93.69   46.90
   5   4   7    5.90   63.99
   5   4   7   30.90   41.40
 -12   0   8  691.93   71.09
  12   0  -8  753.72   73.99
 -12   0   8  678.03   61.99
  12   0  -8  671.13   64.99
  11   0  -8   13.00   42.50
 -11   0   8   79.89   42.90
 -11   0   8   36.70   51.49
  11   0  -8   22.40   48.40
  10   0  -8   24.10   36.40
 -10   0   8  -60.69   40.20
  10   0  -8    9.90   45.00
 -10   0   8   36.30   35.30
  -9   0   8  -31.70   34.50
   9   0  -8   -0.10   30.90
  -9   0   8   14.80   28.80
   9   0  -8    7.10   32.40
   8   0  -8   99.49   28.00
  -8   0   8  141.09   27.80
  -8   0   8  110.59   30.90
   8   0  -8  134.99   32.80
  -7   0   8   21.80   26.10
  -7   0   8  -15.80   21.10
   7   0  -8   -3.50   21.70
   6   0  -8   74.19   23.40
  -6   0   8   43.50   23.70
  -6   0   8   90.89   21.70
   6   0  -8   16.20   20.80
   5   0  -8   -1.80   18.60
  -5   0   8    0.10   16.50
   5   0  -8   19.80   17.30
  -5   0   8   22.40   20.20
   4   0  -8 6924.41   94.89
  -4   0   8 7134.69   93.39
   4   0  -8 7294.07   94.39
  -4   0   8 7226.58   95.69
  -3   0   8    7.30   14.90
   3   0  -8   -8.90   14.90
   3   0  -8   -0.30   13.40
  -3   0   8   -0.20   14.10
   2   0  -8 1539.75   36.10
  -2   0   8 1492.35   35.90
  -2   0   8 1524.65   35.10
   2   0  -8 1552.24   35.00
  -1   0   8   -3.00   11.50
   1   0  -8    2.60   12.20
   1   0  -8   15.10   12.40
  -1   0   8   -9.60   12.60
   0   0   8   55.89   13.90
   0   0   8   37.00   12.90
   0   0  -8   39.80   12.20
   0   0  -8   49.60   13.10
  -1   0  -8   13.10   12.40
  -1   0  -8   -8.10    8.60
   1   0   8   -3.50   12.50
   1   0   8   -8.80   11.60
   2   0   8   23.10   13.90
   2   0   8   27.40   13.70
  -2   0  -8   40.40   12.80
   3   0   8   -5.50   14.90
  -3   0  -8   12.30   13.70
  -4   0  -8 3656.83   58.29
   4   0   8 3549.84   58.79
   4   0   8 3533.65   59.09
   5   0   8  -11.00   17.20
  -5   0  -8  -38.40   15.10
   5   0   8  -22.40   18.70
  -6   0  -8  874.81   38.20
   6   0   8  865.41   43.30
   6   0   8  887.91   42.60
   7   0   8   32.90   25.40
  -7   0  -8  -13.60   19.10
   8   0   8  128.99   30.90
  -8   0  -8   83.19   26.00
  -8   0  -8   74.49   24.60
   8   0   8   82.19   28.90
   9   0   8  -36.20   31.00
   9   0   8   -5.50   31.90
  -9   0  -8   16.00   29.90
  -9   0  -8   -9.60   29.70
 -10   0  -8  104.59   36.60
  10   0   8  165.68   43.00
  10   0   8  112.79   42.50
 -10   0  -8  128.69   38.70
  11   0   8   82.79   50.99
  11   0   8   49.30   49.40
 -11   0  -8   31.50   44.10
 -11   0  -8    8.80   41.60
  12  -1  -8  -10.70   62.29
  12  -1  -8   43.00   57.39
 -12  -1   8  -15.40   71.29
  12   1  -8   54.49   54.89
  12   1  -8   -7.00   66.79
 -12   1   8   50.99   58.49
  11  -1  -8  264.37   50.69
 -11  -1   8  185.08   49.70
  11  -1  -8  268.77   51.09
  11   1  -8  275.67   48.50
 -11   1   8  267.97   48.30
  11   1  -8  289.47   60.89
 -11   1   8  266.97   48.10
  10  -1  -8  295.47   44.00
 -10  -1   8  313.97   42.40
 -10  -1   8  347.57   50.09
  10  -1  -8  384.66   45.70
  10   1  -8  368.56   52.89
  10   1  -8  208.98   50.79
 -10   1   8  313.47   44.30
 -10   1   8  302.77   42.10
   9  -1  -8  169.48   36.60
  -9  -1   8  200.28   36.20
   9  -1  -8  180.28   34.70
  -9  -1   8  199.38   40.40
  -9   1   8  183.88   35.20
  -9   1   8  199.18   33.30
   9   1  -8  170.18   34.80
  -8  -1   8  -47.10   25.60
   8  -1  -8   -8.70   27.80
   8  -1  -8   28.80   27.30
  -8  -1   8  -21.00   31.80
   8   1  -8   21.40   33.40
  -8   1   8   12.10   25.10
  -8   1   8   23.40   28.50
   8   1  -8   58.69   25.50
  -7  -1   8   -9.70   26.60
   7  -1  -8   -2.80   23.80
  -7  -1   8   37.80   23.20
   7  -1  -8   39.60   25.50
  -7   1   8   39.80   23.20
   7   1  -8   31.10   28.90
   7   1  -8   18.00   23.50
  -7   1   8    4.30   25.70
  -6  -1   8  899.41   45.10
   6  -1  -8  806.82   44.60
   6  -1  -8  872.11   43.80
  -6  -1   8  833.92   40.20
  -6   1   8  905.11   44.90
   6   1  -8  855.91   40.90
  -6   1   8  910.41   44.50
   6   1  -8  898.21   47.40
   5  -1  -8  404.36   36.50
   5  -1  -8  354.66   32.90
  -5  -1   8  294.07   30.70
  -5  -1   8  364.96   36.80
   5   1  -8  381.86   37.30
  -5   1   8  353.16   26.70
  -5   1   8  355.86   34.70
   5   1  -8  322.67   30.10
  -4  -1   8  -26.50   16.80
   4  -1  -8   13.50   16.60
   4  -1  -8   18.40   18.10
  -4  -1   8   14.00   12.60
   4   1  -8  -15.60   17.20
   4   1  -8    1.10   12.70
  -4   1   8   20.80   16.50
  -4   1   8    2.00   15.80
   3  -1  -8 2545.75   49.90
  -3  -1   8 2623.04   44.90
   3  -1  -8 2566.24   49.90
   3   1  -8 2617.54   44.40
  -3   1   8 2575.54   49.70
  -3   1   8 2523.05   50.19
  -2  -1   8  673.93   38.80
  -2  -1   8  842.82   28.90
   2  -1  -8  843.12   33.50
   2  -1  -8  809.22   32.00
   2   1  -8  814.12   25.00
  -2   1   8  827.72   34.90
  -2   1   8  829.02   32.60
   2   1  -8  785.72   28.20
   1  -1  -8  379.46   28.20
  -1  -1   8  408.36   36.50
  -1  -1   8  442.76   24.40
   1  -1  -8  405.06   27.90
  -1   1   8  407.66   27.80
  -1   1   8  340.97   29.80
   1   1  -8  437.46   22.70
   1   1  -8  418.06   20.40
   0  -1   8  289.77   20.90
   0  -1   8  291.87   26.90
   0  -1  -8  287.97   28.10
   0  -1  -8  280.07   27.60
   0   1   8  282.67   27.30
   0   1   8  262.37   28.50
  -1  -1  -8  196.38   18.00
  -1  -1  -8  199.48   19.90
   1   1   8  182.58   19.20
   1   1   8  198.88   20.20
  -2  -1  -8  497.35   31.20
  -2  -1  -8  547.45   31.10
   2   1   8  582.54   32.00
   2   1   8  510.75   33.30
   3  -1   8 1513.85   32.40
  -3  -1  -8 1550.64   42.40
  -3  -1  -8 1541.05   43.70
   3   1   8 1552.24   42.40
   3   1   8 1561.54   44.30
   4  -1   8  103.49   16.70
  -4  -1  -8  134.79   21.20
  -4  -1  -8   77.79   21.50
   4   1   8  117.69   21.70
   4   1   8  110.19   22.50
   5  -1   8  302.37   29.00
  -5  -1  -8  248.18   28.30
   5  -1   8  322.67   31.30
  -5  -1  -8  333.47   27.90
  -5   1  -8  285.47   27.60
   5   1   8  377.36   41.50
   5   1   8  325.27   28.00
  -6  -1  -8  583.24   46.70
  -6  -1  -8  646.14   44.40
   6  -1   8  620.14   32.90
   6  -1   8  578.74   37.80
  -6   1  -8  643.44   34.40
   6   1   8  600.44   46.80
   6   1   8  638.74   49.90
   7  -1   8   82.89   24.10
   7  -1   8   98.39   20.20
  -7  -1  -8  127.59   31.10
  -7  -1  -8  111.79   30.60
  -7   1  -8  122.59   23.90
   7   1   8  143.79   31.20
   7   1   8  120.69   33.00
  -8  -1  -8  222.68   39.80
   8  -1   8  231.18   31.70
   8  -1   8  223.68   26.40
  -8  -1  -8  192.98   33.50
  -8   1  -8  257.27   29.80
  -8   1  -8  227.88   22.10
   8   1   8  253.77   38.70
   9  -1   8   54.39   33.90
   9  -1   8  115.49   26.30
  -9  -1  -8  102.99   36.60
  -9  -1  -8   66.99   39.60
   9   1   8   61.09   38.00
  -9   1  -8  124.09   19.90
   9   1   8  108.29   40.60
  -9   1  -8   30.90   29.60
 -10  -1  -8  207.28   50.19
  10  -1   8  190.08   41.30
 -10  -1  -8  150.38   42.70
  10  -1   8  221.28   35.00
  10   1   8  198.28   52.19
  10   1   8  186.28   49.90
 -10   1  -8  143.69   25.10
 -10   1  -8  173.28   38.10
  11  -1   8   74.09   49.90
 -11  -1  -8   78.99   52.89
  11  -1   8  131.29   47.40
 -11  -1  -8   32.30   59.19
 -11   1  -8   40.80   31.10
  11   1   8  122.59   61.79
 -11   1  -8  115.79   50.29
  11   1   8  107.89   56.99
  11  -2  -8   18.60   53.79
 -11  -2   8  145.09   58.39
 -11  -2   8  120.09   68.79
  11  -2  -8  119.09   50.29
 -11   2   8  105.99   47.30
  11   2  -8  -42.50   47.80
  11   2  -8  126.39   66.29
  10  -2  -8   18.70   42.90
  10  -2  -8  -14.70   38.80
 -10  -2   8   -3.60   43.50
 -10  -2   8   68.29   55.69
  10   2  -8   13.70   53.69
  10   2  -8  -59.69   40.60
 -10   2   8  -49.00   35.10
  -9  -2   8  214.18   49.40
   9  -2  -8  214.78   36.40
   9  -2  -8  236.48   42.00
  -9  -2   8  247.18   40.80
   9   2  -8  270.77   51.29
   9   2  -8  186.18   38.30
  -9   2   8  281.47   34.40
   8  -2  -8  247.78   32.70
   8  -2  -8  181.88   35.10
  -8  -2   8  188.78   43.60
  -8  -2   8  161.28   32.00
   8   2  -8  225.88   40.90
   8   2  -8  221.68   29.80
  -8   2   8  250.67   30.80
   7  -2  -8  235.78   30.30
   7  -2  -8  209.08   32.00
  -7  -2   8  217.48   29.10
  -7  -2   8  239.28   36.90
   7   2  -8  250.87   38.10
  -7   2   8  233.78   28.20
   7   2  -8  234.18   27.60
   6  -2  -8   78.69   23.80
  -6  -2   8   42.00   23.00
   6  -2  -8   82.59   28.10
  -6  -2   8   68.09   29.80
   6   2  -8  -14.00   35.10
  -6   2   8   63.89   22.30
   6   2  -8   69.29   18.90
   5  -2  -8  340.17   36.40
  -5  -2   8  378.36   30.80
   5  -2  -8  431.46   44.40
   5   2  -8  474.15   42.90
  -5   2   8  414.56   36.00
   5   2  -8  477.65   29.20
  -4  -2   8  375.26   28.30
   4  -2  -8  370.36   39.50
   4  -2  -8  321.77   35.50
  -4  -2   8  400.46   37.80
   4   2  -8  318.77   26.40
   4   2  -8  372.56   24.00
  -4   2   8  338.67   34.70
  -3  -2   8  801.92   30.00
   3  -2  -8  766.22   37.20
   3  -2  -8  803.82   42.70
  -3  -2   8  860.01   37.00
  -3   2   8  923.81   37.10
   3   2  -8  843.42   27.10
  -3   2   8  816.92   42.30
   2  -2  -8   39.70   18.70
   2  -2  -8   39.60   21.40
  -2  -2   8    7.40   12.50
  -2   2   8   41.50   18.00
  -2   2   8  -22.60   20.80
   1  -2  -8   20.10   18.70
  -1   2   8   52.19   18.60
  -1   2   8   35.80   21.00
   0  -2  -8  996.80   41.30
   0  -2  -8 1044.80   39.00
   0   2   8 1003.40   43.20
   0   2   8 1063.29   38.90
  -1  -2  -8  157.68   24.80
  -1  -2  -8  144.99   21.80
   1   2   8  143.49   22.00
   1   2   8  127.79   25.30
  -2  -2  -8  169.78   25.50
  -2  -2  -8  223.48   24.70
   2   2   8  200.28   23.60
   2   2   8  205.38   27.90
  -3  -2  -8  219.78   29.20
  -3  -2  -8  211.58   26.10
   3   2   8  219.28   26.20
   3   2   8  193.38   27.30
  -4  -2  -8  149.59   26.50
  -4  -2  -8  160.08   28.80
   4   2   8  190.98   27.30
   4   2   8  164.28   30.70
  -5  -2  -8  514.15   52.59
  -5  -2  -8  576.54   50.29
   5   2   8  613.04   48.20
   5   2   8  602.94   54.19
  -6  -2  -8  130.19   31.60
  -6  -2  -8   94.29   34.30
   6   2   8  108.49   32.40
   6   2   8   92.79   40.20
  -7  -2  -8   61.69   38.00
  -7  -2  -8   40.60   34.20
   7   2   8    0.60   34.00
   7   2   8    3.80   39.70
  -8  -2  -8  347.37   45.70
  -8  -2  -8  347.97   49.99
   8   2   8  303.07   51.79
   8   2   8  340.87   47.40
  -9  -2  -8  169.28   46.40
  -9  -2  -8  190.58   53.99
   9   2   8  173.18   53.89
 -10  -2  -8   78.99   64.39
 -10  -2  -8  110.99   55.29
  10   2   8  -85.19   58.19
  10   2   8   64.09   65.69
  -9  -3   8  -83.09   42.90
   9  -3  -8  -65.69   38.30
   9  -3  -8  -81.49   43.80
  -9  -3   8   60.29   65.79
   9   3  -8   53.29   41.80
  -9   3   8  141.79   60.09
  -9   3   8   93.09   29.60
   9   3  -8   21.30   61.89
   8  -3  -8  -61.69   37.30
  -8  -3   8  -18.70   52.49
   8  -3  -8  -31.30   31.50
  -8  -3   8  -81.49   35.70
  -8   3   8   -2.60   26.70
   8   3  -8   12.00   57.79
   8   3  -8   71.29   31.80
  -8   3   8   27.50   49.00
  -7  -3   8  137.29   32.10
   7  -3  -8  190.38   39.20
  -7  -3   8  193.78   62.89
   7  -3  -8  169.38   31.00
   7   3  -8  145.19   27.20
   7   3  -8  161.68   45.10
  -7   3   8  110.49   46.50
  -7   3   8  119.09   25.90
  -6  -3   8    7.10   39.80
   6  -3  -8   41.10   23.70
  -6  -3   8   69.89   23.70
   6  -3  -8   60.79   32.80
  -6   3   8   77.89   21.90
  -6   3   8   64.59   40.30
   6   3  -8   60.49   20.70
   6   3  -8   49.90   39.20
   5  -3  -8  191.28   32.10
  -5  -3   8  190.08   36.90
   5  -3  -8  152.38   23.80
  -5  -3   8  207.88   23.50
   5   3  -8  229.18   34.50
  -5   3   8  262.07   37.60
  -5   3   8  226.78   23.90
   5   3  -8  259.67   21.60
   4  -3  -8    9.90   21.20
  -4  -3   8  -64.99   28.80
   4  -3  -8   66.79   28.80
  -4  -3   8    0.50   17.40
  -4   3   8   40.70   33.30
  -4   3   8   15.80   19.30
  -3  -3   8  -13.30   27.50
   3  -3  -8   15.80   23.20
   3  -3  -8   62.69   29.00
  -3   3   8   32.80   19.30
  -3   3   8   72.59   31.80
   2  -3  -8   70.79   22.10
   2  -3  -8   84.69   29.20
  -2   3   8   74.79   18.80
  -2   3   8   67.69   31.50
   1  -3  -8  377.56   38.70
  -1   3   8  361.26   34.80
  -1   3   8  352.06   35.40
   0  -3  -8   44.00   31.10
   0  -3  -8  -15.50   22.40
   0   3   8   16.60   20.10
  -1  -3  -8  506.25   51.79
  -1  -3  -8  543.65   45.00
   1   3   8  602.94   41.80
  -2  -3  -8  182.88   35.20
  -2  -3  -8  165.68   27.10
   2   3   8  192.38   27.90
   2   3   8  151.78   33.70
  -3  -3  -8  233.28   32.20
  -3  -3  -8  196.78   37.40
   3   3   8  240.38   37.80
   3   3   8  230.18   30.40
  -4  -3  -8   81.39   37.30
  -4  -3  -8   35.50   29.10
   4   3   8   77.49   31.30
   4   3   8   80.89   39.30
  -5  -3  -8   -2.50   39.00
  -5  -3  -8   28.00   34.50
   5   3   8   63.49   33.40
   5   3   8  -17.00   42.20
  -6  -3  -8   24.90   40.30
  -6  -3  -8  -73.29   41.80
   6   3   8   49.90   41.70
   6   3   8  -19.80   49.40
  -7  -3  -8  161.38   46.50
  -7  -3  -8   46.60   52.49
   7   3   8   63.29   45.80
   7   3   8    9.80   54.99
  -8  -3  -8  -63.19   57.99
  -8  -3  -8  -62.09   51.49
   8   3   8   -4.90   54.09
   8   3   8  -47.50   63.49
   6  -4  -8  -16.00   46.40
  -6  -4   8  -25.90   48.20
  -6  -4   8  115.99   60.09
   5  -4  -8  -74.79   30.70
  -5  -4   8   10.20   26.40
   5  -4  -8   -1.50   41.90
   4  -4  -8   37.10   40.50
   3  -4  -8  -18.80   25.70
   3  -4  -8   41.90   40.20
   2  -4  -8  128.29   42.10
   2  -4  -8   28.20   27.80
  -2   4   8   27.30   22.80
   1  -4  -8  107.59   42.20
   1  -4  -8   41.60   27.80
  -1   4   8   55.19   44.90
  -1   4   8   42.90   23.40
   0  -4  -8  267.17   32.60
   0  -4  -8  236.48   50.59
   0   4   8  268.37   46.60
   0   4   8  281.17   28.50
  -1  -4  -8   11.40   32.80
  -1  -4  -8  -28.70   43.30
   1   4   8  -36.90   45.60
   1   4   8   92.69   27.80
  -2  -4  -8  246.18   50.19
  -2  -4  -8  298.27   38.20
   2   4   8  161.18   50.59
   2   4   8  263.97   33.60
  -3  -4  -8   27.00   49.90
  -3  -4  -8  -49.00   36.20
   3   4   8   19.30   52.89
   3   4   8   -8.00   32.90
  -4  -4  -8   77.49   54.89
  -4  -4  -8   14.50   42.20
   4   4   8  -33.00   40.00
  -5  -4  -8   -2.10   62.39
  -5  -4  -8   -4.80   49.40
   5   4   8   24.70   46.30
   5   4   8  -98.59   91.69
  12   0  -9   -6.40   76.59
 -12   0   9    4.90   55.49
 -12   0   9   -2.20   63.09
  12   0  -9  -14.80   57.49
  11   0  -9  233.98   47.60
 -11   0   9  160.28   46.50
  11   0  -9  229.38   53.19
 -11   0   9  209.58   54.59
  10   0  -9  -12.50   38.20
  10   0  -9   31.60   43.50
 -10   0   9   10.30   37.90
 -10   0   9  -21.40   42.40
   9   0  -9  422.96   43.50
   9   0  -9  316.27   39.50
  -9   0   9  284.37   37.50
  -9   0   9  326.57   43.10
  -8   0   9   19.20   30.40
  -8   0   9  -12.70   27.60
   8   0  -9   48.30   31.00
   8   0  -9   12.40   26.80
  -7   0   9  421.76   36.30
  -7   0   9  385.86   32.10
   7   0  -9  375.46   32.60
   6   0  -9  -10.20   22.40
  -6   0   9    5.50   20.30
  -6   0   9   -8.90   23.60
   6   0  -9   21.70   21.70
  -5   0   9 3684.73   68.39
   5   0  -9 3625.04   66.89
  -5   0   9 3666.73   64.89
   5   0  -9 3661.73   64.99
   4   0  -9    8.50   17.40
   4   0  -9   10.70   16.80
  -4   0   9   37.20   16.00
  -4   0   9    2.20   17.90
  -3   0   9 2322.87   46.30
   3   0  -9 2369.66   47.60
   3   0  -9 2361.36   47.00
  -3   0   9 2373.46   48.50
   2   0  -9   -3.90   15.30
  -2   0   9   17.60   15.20
   2   0  -9   -0.90   13.70
  -2   0   9    4.30   13.40
  -1   0   9  555.94   28.20
   1   0  -9  613.74   28.60
   1   0  -9  570.14   26.40
   0   0   9    0.10   14.00
   0   0  -9  -27.70   12.70
   0   0  -9   -0.30   13.10
   0   0   9    6.00   13.30
   1   0   9  616.14   28.70
   1   0   9  624.34   27.50
   2   0   9   29.40   15.40
  -2   0  -9   27.70   13.70
   2   0   9   24.20   15.30
   3   0   9 6072.59   82.99
  -3   0  -9 6115.59   80.89
   3   0   9 5952.90   81.99
   4   0   9   16.40   17.10
   4   0   9   -3.50   18.20
  -4   0  -9   13.80   14.70
   5   0   9  135.29   21.60
  -5   0  -9  107.99   19.00
   5   0   9  110.79   22.20
  -6   0  -9   16.40   17.50
   6   0   9  -31.20   20.70
   6   0   9  -20.50   22.30
   7   0   9  184.08   29.50
   7   0   9  174.58   29.50
  -7   0  -9  157.98   25.40
  -8   0  -9    1.80   26.70
   8   0   9  -31.10   27.30
   8   0   9   18.90   31.20
  -8   0  -9    5.20   23.90
  -9   0  -9  -19.20   34.00
   9   0   9    3.70   35.20
  -9   0  -9   18.60   29.30
   9   0   9   -9.00   34.20
  10   0   9   -3.50   44.00
 -10   0  -9   60.69   38.20
 -10   0  -9  -39.60   42.80
  10   0   9  -70.29   39.90
 -11   0  -9  397.56   49.10
  11   0   9  395.26   56.89
  11   0   9  429.06   59.79
 -11  -1   9  110.39   49.50
  11  -1  -9  182.68   52.69
 -11  -1   9   83.59  111.79
  11  -1  -9  196.48   52.99
 -11   1   9  156.08   47.60
 -11   1   9    1.00   49.40
  11   1  -9  144.59   44.90
  11   1  -9  125.99   58.89
  10  -1  -9   95.39   40.40
  10  -1  -9  154.28   41.20
 -10  -1   9   82.19   50.29
  10   1  -9   14.30   38.30
  10   1  -9   73.29   48.80
 -10   1   9   27.80   39.40
 -10   1   9   88.59   38.30
  -9  -1   9  190.28   35.30
  -9  -1   9  208.38   43.70
   9  -1  -9  235.58   37.40
   9  -1  -9  222.28   37.90
   9   1  -9  197.88   38.40
  -9   1   9  279.97   38.70
  -9   1   9  269.67   37.40
   9   1  -9  188.68   54.29
   8  -1  -9   86.69   32.20
  -8  -1   9  104.39   30.30
   8  -1  -9  153.48   32.80
  -8  -1   9  140.99   36.80
   8   1  -9   96.89   29.20
  -8   1   9  149.09   58.19
  -8   1   9  156.48   30.40
   8   1  -9  136.79   35.70
  -7  -1   9  316.07   30.00
   7  -1  -9  380.16   35.70
   7  -1  -9  364.26   33.60
  -7  -1   9  315.47   35.80
  -7   1   9  335.17   34.90
  -7   1   9  318.47   32.20
   7   1  -9  336.07   34.70
   7   1  -9  345.37   31.10
   6  -1  -9  150.38   25.90
  -6  -1   9  167.18   23.70
  -6  -1   9  144.79   28.00
   6  -1  -9  112.99   26.40
  -6   1   9  125.79   25.70
  -6   1   9  119.49   26.60
   6   1  -9  108.19   23.50
   6   1  -9  118.79   28.40
  -5  -1   9  271.87   27.70
   5  -1  -9  247.88   26.20
   5  -1  -9  268.57   26.60
  -5  -1   9  252.37   23.20
   5   1  -9  287.77   27.30
   5   1  -9  304.57   29.90
  -5   1   9  247.68   26.60
  -5   1   9  227.68   25.20
  -4  -1   9  505.05   29.10
   4  -1  -9  439.66   36.40
   4  -1  -9  461.45   35.70
  -4  -1   9  496.05   35.00
  -4   1   9  548.55   36.40
   4   1  -9  522.15   34.40
   4   1  -9  543.25   28.70
  -4   1   9  491.45   35.90
   3  -1  -9  694.03   34.50
   3  -1  -9  740.83   34.80
  -3  -1   9  703.53   27.50
   3   1  -9  719.93   27.50
  -3   1   9  706.23   35.00
  -3   1   9  742.63   35.20
  -2  -1   9  137.99   14.50
   2  -1  -9   75.69   18.80
   2  -1  -9  102.79   18.80
  -2  -1   9  111.69   17.90
   2   1  -9  134.89   14.20
  -2   1   9  116.39   20.50
  -2   1   9  116.39   18.50
   2   1  -9  119.09   16.60
   1  -1  -9  193.18   20.90
  -1  -1   9  191.88   15.70
   1  -1  -9  218.98   20.60
  -1   1   9  220.58   22.00
   1   1  -9  210.08   16.60
   1   1  -9  217.28   19.50
  -1   1   9  265.07   29.00
   0  -1   9  690.63   29.90
   0  -1  -9  649.83   33.00
   0   1   9  684.73   32.40
   0   1   9  614.84   33.20
   0   1  -9  642.74   24.60
   0   1  -9  638.94   22.30
  -1  -1  -9 1089.29   36.60
  -1  -1  -9 1122.09   35.30
   1   1   9 1059.09   36.70
   1   1   9 1106.99   37.40
  -2  -1  -9  743.43   35.10
  -2  -1  -9  809.12   35.70
   2   1   9  763.52   36.60
   2   1   9  758.02   35.50
   3  -1   9   76.79   15.90
  -3  -1  -9   40.70   20.60
  -3  -1  -9   64.89   19.30
   3   1   9   77.89   19.60
   3   1   9   64.99   21.40
   4  -1   9  287.27   28.40
  -4  -1  -9  316.67   28.10
   4  -1   9  318.57   26.90
  -4  -1  -9  352.96   35.90
   4   1   9  322.67   32.10
   4   1   9  326.47   26.80
   5  -1   9  306.37   33.30
  -5  -1  -9  380.66   30.10
   5  -1   9  339.67   30.10
  -5  -1  -9  378.66   30.90
  -5   1  -9  389.36   28.40
   5   1   9  387.66   31.30
  -5   1  -9  373.96   24.10
   5   1   9  437.76   44.60
   6  -1   9    7.70   21.60
  -6  -1  -9  -10.30   24.00
  -6  -1  -9  -26.40   24.90
   6  -1   9  -37.30   17.30
   6   1   9    1.00   27.30
  -6   1  -9  -40.80   13.70
   6   1   9  -22.90   25.50
   7  -1   9  167.68   29.30
   7  -1   9  118.99   22.20
  -7  -1  -9  127.89   30.60
  -7  -1  -9   72.79   29.80
   7   1   9   84.19   34.50
   7   1   9   68.99   31.90
  -7   1  -9   86.19   16.00
  -8  -1  -9  -13.90   32.90
  -8  -1  -9  -21.50   32.80
   8  -1   9    5.10   29.80
   8  -1   9    2.60   20.30
   8   1   9   -6.80   33.30
   8   1   9   -1.20   33.40
  -9  -1  -9  192.38   44.20
   9  -1   9  213.58   37.60
  -9  -1  -9  199.18   39.90
   9  -1   9  277.27   30.30
   9   1   9  230.88   46.50
   9   1   9  274.87   44.70
  -9   1  -9  205.38   32.90
 -10  -1  -9  245.28   49.50
  10  -1   9  274.67   45.50
  10  -1   9  323.77   39.60
 -10  -1  -9  277.07   51.09
  10   1   9  237.98   54.49
 -10   1  -9  222.18   42.20
 -10   1  -9  176.58   27.20
  10   1   9  286.47   56.69
 -10  -2   9  308.27   61.39
  10  -2  -9  378.66   50.19
  10  -2  -9  350.46   50.99
 -10  -2   9  447.56   53.29
 -10   2   9  101.29   72.79
 -10   2   9  313.07   45.90
  10   2  -9  282.07   50.69
  10   2  -9  401.36   64.59
   9  -2  -9  134.39   40.70
  -9  -2   9   91.09   47.80
   9  -2  -9   74.79   37.80
  -9  -2   9   86.99   37.30
  -9   2   9   35.00   38.00
   9   2  -9   41.10   34.30
  -9   2   9  113.19   37.40
   9   2  -9   46.80   49.20
  -8  -2   9   43.10   38.80
   8  -2  -9   74.59   32.80
  -8  -2   9  105.99   31.60
   8  -2  -9   73.19   34.20
   8   2  -9   52.19   40.70
  -8   2   9   68.09   33.40
   8   2  -9   38.10   28.00
  -8   2   9   58.79   31.70
   7  -2  -9   53.49   29.90
  -7  -2   9  100.89   35.10
  -7  -2   9  113.89   27.40
   7  -2  -9   79.89   28.90
  -7   2   9   91.59   27.90
  -7   2   9   87.19   28.60
   7   2  -9   65.39   34.80
   7   2  -9   91.39   24.10
   6  -2  -9  858.71   50.09
   6  -2  -9  892.11   53.49
  -6  -2   9  843.92   54.99
  -6  -2   9  880.61   45.40
  -6   2   9  871.81   46.20
  -6   2   9  846.02   49.70
   6   2  -9  904.21   38.20
  -5  -2   9   59.49   19.20
   5  -2  -9   28.00   26.90
   5  -2  -9   64.19   24.70
   5   2  -9   20.60   22.90
  -5   2   9   46.40   29.50
   5   2  -9   51.99   26.50
  -5   2   9   88.09   21.80
   4  -2  -9   95.69   24.90
   4  -2  -9  101.89   23.70
  -4  -2   9   67.09   17.60
  -4  -2   9   43.70   23.30
  -4   2   9   79.19   26.40
   4   2  -9   84.29   22.90
   4   2  -9   72.79   15.30
  -4   2   9   57.49   22.00
   3  -2  -9   73.19   24.80
   3  -2  -9   39.30   20.80
  -3  -2   9   47.30   14.20
  -3  -2   9   26.20   21.80
  -3   2   9   40.90   24.60
   3   2  -9   49.99   13.40
   3   2  -9   96.69   20.30
  -3   2   9   73.69   22.30
   2  -2  -9  988.60   42.40
   2  -2  -9  923.31   46.10
  -2  -2   9  947.21   29.00
  -2   2   9  929.61   45.40
  -2   2   9  900.61   40.40
   1  -2  -9  668.63   40.40
   1  -2  -9  734.43   42.40
  -1   2   9  696.43   37.30
  -1   2   9  718.83   43.10
   0  -2  -9  292.37   28.60
   0  -2  -9  250.47   25.20
   0   2   9  244.98   24.90
   0   2   9  234.48   26.80
  -1  -2  -9  115.69   22.70
  -1  -2  -9   94.79   25.80
   1   2   9   94.79   23.30
   1   2   9   80.29   25.70
  -2  -2  -9  607.24   42.00
  -2  -2  -9  473.75   44.40
   2   2   9  496.75   44.80
   2   2   9  537.05   40.60
  -3  -2  -9  164.28   26.80
  -3  -2  -9  165.68   29.60
   3   2   9  175.88   27.00
   3   2   9  115.79   30.00
  -4  -2  -9  196.38   32.70
  -4  -2  -9  188.28   28.40
   4   2   9  234.88   29.20
   4   2   9  184.68   32.90
  -5  -2  -9    0.40   32.00
  -5  -2  -9   -0.70   27.00
   5   2   9   30.80   31.40
   5   2   9   -6.40   28.80
  -6  -2  -9  501.75   42.00
  -6  -2  -9  456.45   43.00
   6   2   9  513.35   45.30
   6   2   9  575.04   56.79
  -7  -2  -9   14.40   38.60
  -7  -2  -9  148.29   35.20
   7   2   9   92.39   37.90
   7   2   9   83.59   42.60
  -8  -2  -9  219.18   45.30
  -8  -2  -9  218.78   91.59
   8   2   9  142.89   46.50
   8   2   9  201.48   51.49
  -9  -2  -9   34.10   52.19
  -9  -2  -9  -75.39   44.90
   9   2   9  -58.69   54.79
   9   2   9   79.39   72.59
 -10  -2  -9   -2.30   63.89
  10   2   9  158.18   63.59
  10   2   9   72.59   68.39
   9  -3  -9   49.40   50.09
   9  -3  -9  -33.10   37.80
  -9  -3   9   21.60   47.70
  -9  -3   9   62.29   63.79
  -9   3   9   63.99   46.30
   9   3  -9   -8.40   42.90
   8  -3  -9    4.40   33.10
  -8  -3   9  109.69   52.99
  -8  -3   9   65.69   38.00
   8  -3  -9   71.89   41.60
  -8   3   9   52.89   27.70
  -8   3   9  123.49   55.79
   8   3  -9   18.10   33.80
   8   3  -9   52.39   50.49
   7  -3  -9  -55.39   37.00
   7  -3  -9  -32.90   28.50
  -7  -3   9  -44.10   29.60
  -7   3   9  -44.70   45.70
  -7   3   9   12.70   25.20
   7   3  -9    7.00   25.10
   7   3  -9   27.00   43.80
   6  -3  -9   -3.20   33.80
   6  -3  -9  -33.40   26.00
  -6  -3   9  -71.69   42.00
  -6  -3   9  -55.49   23.30
  -6   3   9    5.30   41.10
   6   3  -9   17.60   38.50
  -6   3   9   41.40   23.20
   6   3  -9    7.70   20.30
   5  -3  -9   24.80   31.10
  -5  -3   9   62.49   37.10
  -5  -3   9   11.10   19.90
   5  -3  -9    1.70   24.00
  -5   3   9   66.79   23.10
  -5   3   9   79.29   38.20
   5   3  -9   39.70   18.00
   5   3  -9   84.99   33.60
  -4  -3   9  316.57   31.90
   4  -3  -9  243.68   33.20
   4  -3  -9  285.17   29.50
  -4  -3   9  238.78   34.80
  -4   3   9  240.38   38.80
  -4   3   9  196.18   25.90
   3  -3  -9  273.67   29.20
  -3   3   9  236.28   24.00
  -3   3   9  230.88   36.40
   2  -3  -9   72.39   29.90
   2  -3  -9    4.00   23.40
  -2   3   9   71.79   33.20
  -2   3   9   70.39   19.60
   1  -3  -9    1.70   22.90
   1  -3  -9  -22.80   30.00
  -1   3   9  -20.80   20.70
   0  -3  -9  173.78   33.30
   0  -3  -9  128.59   28.70
   0   3   9  147.99   27.00
   0   3   9   24.80   34.10
  -1  -3  -9    7.00   25.10
  -1  -3  -9    7.50   31.90
   1   3   9   33.00   33.30
   1   3   9   28.70   24.90
  -2  -3  -9  -10.10   26.70
  -2  -3  -9   13.10   34.70
   2   3   9   44.60   34.40
   2   3   9  -19.70   24.60
  -3  -3  -9   -5.40   27.70
  -3  -3  -9   36.40   36.10
   3   3   9   12.90   38.30
   3   3   9   55.69   27.60
  -4  -3  -9  214.98   35.90
  -4  -3  -9  234.18   43.00
   4   3   9  154.88   33.40
   4   3   9  206.68   42.80
  -5  -3  -9   50.59   36.70
  -5  -3  -9   37.80   43.90
   5   3   9   26.90   35.50
   5   3   9   35.40   45.40
  -6  -3  -9  189.78   52.19
  -6  -3  -9  211.48   44.50
   6   3   9  236.18   44.80
   6   3   9  199.58   54.59
  -7  -3  -9   27.50   46.80
  -7  -3  -9  -62.99   53.69
   7   3   9   41.20   56.69
   7   3   9   29.30   50.79
  -8  -3  -9  -70.79   60.29
  -8  -3  -9    2.10  109.29
   8   3   9   39.30   60.39
   8   3   9   60.49   71.39
   5  -4  -9   11.70   47.60
   5  -4  -9  -43.30   33.40
  -5  -4   9    5.90   27.70
  -5  -4   9  105.79   51.59
  -5   4   9  -47.80   26.40
   4  -4  -9  -42.60   29.60
   4  -4  -9  134.09   43.70
  -4   4   9  -65.19   26.00
  -4   4   9   35.50   51.89
   3  -4  -9   86.99   41.30
   3  -4  -9   23.50   28.60
  -3   4   9   99.39   25.80
   2  -4  -9   84.49   44.00
   2  -4  -9  -21.50   30.00
  -2   4   9  -66.49   47.50
  -2   4   9  -51.29   25.20
   1  -4  -9  252.47   45.40
   1  -4  -9  320.17   38.50
  -1   4   9  265.67   28.50
  -1   4   9  324.27   50.89
   0  -4  -9   -0.20   32.30
   0   4   9   34.90   26.80
   0   4   9   20.50   45.40
  -1  -4  -9   -4.00   47.20
  -1  -4  -9   44.60   36.80
   1   4   9   87.19   29.60
   1   4   9   18.80   49.30
  -2  -4  -9  -45.90   48.20
  -2  -4  -9  -30.10   38.10
   2   4   9   25.70   33.10
   2   4   9  -51.59   48.50
  -3  -4  -9  -13.10   54.89
  -3  -4  -9   69.49   42.30
   3   4   9   49.20   37.00
  -4  -4  -9   48.80   63.69
  -4  -4  -9  -85.59   46.30
   4   4   9   13.40   64.89
   4   4   9  -69.39   43.30
  -5  -4  -9  100.79   69.19
   5   4   9  159.48   50.39
  11   0 -10  -16.20   52.79
 -11   0  10  -34.40   44.70
  11   0 -10  -50.89   49.50
 -11   0  10  -22.00   56.39
  10   0 -10   21.20   45.00
  10   0 -10   -4.70   40.10
 -10   0  10  -34.20   45.60
 -10   0  10   22.60   38.70
  -9   0  10   21.60   32.50
   9   0 -10   45.80   39.20
   9   0 -10   17.60   33.40
  -9   0  10   -1.40   36.00
   8   0 -10  581.74   58.49
  -8   0  10  605.84   52.69
  -8   0  10  664.23   58.49
   8   0 -10  672.53   52.69
   7   0 -10    1.60   26.00
  -7   0  10   11.10   30.50
  -7   0  10  -46.50   28.70
   6   0 -10   36.00   25.20
  -6   0  10   10.50   22.50
  -6   0  10   14.70   25.40
   6   0 -10   37.60   22.80
   5   0 -10    2.20   20.10
   5   0 -10   13.20   21.40
  -5   0  10  -43.80   21.80
  -5   0  10    7.90   17.70
   4   0 -10 1835.02   46.70
  -4   0  10 1796.12   48.60
   4   0 -10 1792.62   48.80
  -4   0  10 1793.62   45.70
  -3   0  10   -8.50   15.90
   3   0 -10    9.90   16.70
   3   0 -10   23.90   16.70
  -3   0  10   22.70   17.80
   2   0 -10  154.78   20.10
  -2   0  10  188.58   20.50
   2   0 -10  192.78   20.10
  -2   0  10  189.48   18.30
   1   0 -10   -3.80   15.10
   1   0 -10   -8.00   13.40
  -1   0  10  -12.00   15.20
   0   0 -10  825.52   30.10
   0   0  10  834.22   32.00
   0   0 -10  847.82   31.70
   0   0  10  875.71   32.00
  -1   0 -10  -15.20   13.60
  -1   0 -10  -16.10   12.10
   1   0  10   -6.30   14.70
  -2   0 -10   15.00   13.60
   2   0  10   43.70   15.50
   2   0  10   15.10   15.90
  -2   0 -10    0.10   12.60
  -3   0 -10   28.90   14.10
   3   0  10    6.50   16.70
   3   0  10    6.70   17.80
   4   0  10 1940.71   49.70
  -4   0 -10 2006.80   45.40
   4   0  10 1906.31   48.20
   5   0  10    3.30   19.50
   5   0  10   -4.40   21.40
  -5   0 -10  -24.20   16.50
  -6   0 -10  581.64   59.59
   6   0  10  758.52   46.50
  -7   0 -10    2.60   20.60
   7   0  10    9.20   27.60
   7   0  10  -15.40   29.70
  -8   0 -10  -49.80   24.30
   8   0  10  -28.00   32.50
   8   0  10  -36.60   28.20
   9   0  10  -19.90   38.00
   9   0  10  -34.60   34.80
  -9   0 -10  -69.39   29.50
 -10   0 -10   30.50   36.40
  10   0  10  186.08   51.19
  10   0  10  115.09   45.60
 -11  -1  10  163.98   53.59
 -11  -1  10  102.69  118.19
  11  -1 -10  163.88   55.19
  11  -1 -10   57.79   55.29
 -11   1  10  242.08   51.09
  11   1 -10  182.18   63.79
  11   1 -10  220.78   50.59
 -11   1  10  128.19   54.79
 -10  -1  10  372.86   56.19
 -10  -1  10  399.36   47.30
  10  -1 -10  393.16   49.20
  10  -1 -10  364.76   49.80
  10   1 -10  295.77   53.49
 -10   1  10  371.96   46.40
 -10   1  10  331.57   48.50
  10   1 -10  251.07   45.50
   9  -1 -10  723.73   66.49
  -9  -1  10  686.43   54.09
   9  -1 -10  719.23   50.99
  -9   1  10  789.02   66.69
   9   1 -10  789.82   60.29
   9   1 -10  775.12   73.99
  -9   1  10  729.53   64.79
  -8  -1  10  -28.80   32.20
   8  -1 -10   10.10   30.60
  -8  -1  10   88.69   29.60
   8  -1 -10  -10.00   39.00
  -8   1  10   23.50   28.60
   8   1 -10   21.90   35.90
   8   1 -10   11.80   28.30
   7  -1 -10   72.59   28.80
  -7  -1  10   19.30   23.90
   7  -1 -10   27.10   28.30
  -7  -1  10   87.19   32.60
  -7   1  10   69.39   27.70
   7   1 -10   73.69   32.20
  -7   1  10   46.60   30.50
   7   1 -10   76.29   25.50
  -6  -1  10  817.22   51.19
   6  -1 -10  712.73   50.09
   6  -1 -10  717.23   48.30
  -6  -1  10  707.73   43.70
   6   1 -10  617.04   49.99
   6   1 -10  677.93   41.60
  -6   1  10  663.73   47.90
  -6   1  10  695.23   49.60
   5  -1 -10   86.19   23.40
  -5  -1  10   87.49   20.80
   5  -1 -10   47.10   23.50
  -5  -1  10   70.29   25.00
   5   1 -10   94.49   25.20
   5   1 -10  109.79   19.90
  -5   1  10   66.69   24.30
  -5   1  10   97.09   22.80
   4  -1 -10   95.29   22.50
   4  -1 -10  103.29   29.20
  -4  -1  10  109.49   23.30
  -4  -1  10  129.39   18.50
  -4   1  10  102.59   23.40
   4   1 -10  110.89   21.70
   4   1 -10  104.39   18.90
  -4   1  10   77.89   21.90
   3  -1 -10 1517.25   45.20
   3  -1 -10 1484.85   44.90
  -3  -1  10 1400.56   47.60
  -3  -1  10 1558.04   37.40
  -3   1  10 1518.45   45.60
   3   1 -10 1495.25   36.70
   2  -1 -10  975.00   39.70
   2  -1 -10  959.90   39.10
  -2  -1  10  900.61   34.80
  -2  -1  10  963.10   29.50
   2   1 -10  944.11   30.20
   2   1 -10  959.90   33.60
  -2   1  10  970.90   38.60
  -2   1  10  958.30   40.30
  -1  -1  10 2364.36   45.30
   1  -1 -10 2355.16   51.19
  -1  -1  10 2325.27   41.90
   1  -1 -10 2340.87   50.59
   1   1 -10 2356.66   43.40
  -1   1  10 2328.47   50.39
   1   1 -10 2428.06   41.60
  -1   1  10 2339.67   53.09
   0  -1  10  269.47   25.90
   0  -1 -10  302.37   24.90
   0   1 -10  280.77   24.80
   0   1 -10  259.57   20.80
   0   1  10  306.67   31.60
   0   1  10  255.07   23.80
  -1  -1 -10  343.07   33.00
   1  -1  10  299.87   23.50
  -1  -1 -10  405.96   31.70
   1  -1  10  316.47   26.00
   1   1  10  312.27   33.90
   1   1  10  391.46   34.00
  -2  -1 -10  735.33   38.80
  -2  -1 -10  742.83   38.80
   2  -1  10  699.23   29.70
   2   1  10  734.03   39.90
   2   1  10  692.23   37.50
  -3  -1 -10  280.57   26.70
  -3  -1 -10  305.27   27.10
   3   1  10  291.47   26.70
   3   1  10  235.18   31.50
  -4  -1 -10  214.28   25.70
   4  -1  10  203.48   21.50
   4  -1  10  198.68   20.60
  -4  -1 -10  216.58   27.40
   4   1  10  244.08   27.40
   4   1  10  163.58   28.50
   5  -1  10  295.07   25.60
  -5  -1 -10  238.88   30.70
   5  -1  10  327.87   30.30
  -5  -1 -10  264.47   29.70
   5   1  10  252.27   31.70
   5   1  10  292.37   31.50
   6  -1  10  382.86   29.50
  -6  -1 -10  336.37   35.10
   6  -1  10  315.57   34.30
  -6  -1 -10  370.96   34.10
   6   1  10  390.26   36.80
   6   1  10  483.05   51.49
   7  -1  10  971.40   42.10
  -7  -1 -10  992.30   56.89
   7  -1  10  934.91   53.99
   7   1  10  844.82   74.19
  -7   1 -10  931.11   33.60
   7   1  10  989.50   61.69
  -7   1 -10 1018.40   45.00
   8  -1  10   68.39   25.10
  -8  -1 -10   37.50   36.10
   8  -1  10   93.79   32.70
  -8  -1 -10   49.30   37.60
   8   1  10  116.09   38.60
  -8   1 -10   44.30   18.20
  -8   1 -10  104.29   29.20
   8   1  10   50.49   40.30
   9  -1  10  167.78   40.00
  -9  -1 -10  110.29   41.90
   9  -1  10  164.98   30.20
  -9  -1 -10  135.99   43.30
  -9   1 -10  169.08   23.00
   9   1  10  156.98   48.00
   9   1  10  136.09   49.10
 -10  -1 -10   43.40   49.10
  10  -1  10  169.38   36.90
  10  -1  10  101.69   46.80
 -10  -1 -10  138.19   50.49
  10   1  10   70.29   55.89
  10   1  10  -21.70   56.79
 -10   1 -10   12.80   25.60
  10  -2 -10   44.30   47.20
  10  -2 -10   -3.90   49.90
 -10  -2  10 -126.39   43.10
 -10  -2  10   16.50   59.99
  10   2 -10   41.70   41.70
 -10   2  10   34.50   47.70
 -10   2  10    6.30   41.00
  10   2 -10  -21.00   60.59
  -9  -2  10  194.78   52.09
   9  -2 -10  173.38   43.40
   9  -2 -10  152.78   43.20
  -9  -2  10  160.68   41.50
   9   2 -10  209.08   53.39
   9   2 -10  113.39   36.40
  -9   2  10  121.69   39.70
  -9   2  10  139.99   40.80
   8  -2 -10   74.69   36.30
   8  -2 -10   83.19   33.80
  -8  -2  10    8.40   44.80
  -8  -2  10  -24.00   31.10
   8   2 -10   30.50   43.00
   8   2 -10   49.90   29.60
  -8   2  10   25.70   32.90
  -8   2  10    7.30   32.50
   7  -2 -10   83.09   31.20
  -7  -2  10  117.69   29.40
   7  -2 -10  130.99   34.70
  -7  -2  10  125.49   36.70
   7   2 -10  131.79   37.30
  -7   2  10  101.49   32.30
   7   2 -10  119.69   25.90
  -7   2  10   98.19   30.20
  -6  -2  10   22.00   32.40
   6  -2 -10  104.99   28.00
  -6  -2  10   71.29   24.10
   6  -2 -10   52.99   29.90
   6   2 -10   97.99   20.90
  -6   2  10  110.49   28.00
  -5  -2  10  189.58   30.60
   5  -2 -10  117.79   32.80
  -5  -2  10  109.19   21.60
   5  -2 -10  118.09   31.30
   5   2 -10  114.89   18.70
   5   2 -10  129.39   28.50
  -5   2  10  132.49   32.70
  -5   2  10  142.19   29.70
  -4  -2  10    3.50   23.70
  -4  -2  10   39.70   15.30
   4  -2 -10  -22.30   24.90
   4  -2 -10    2.40   23.40
  -4   2  10    2.70   27.20
   4   2 -10   15.30   23.10
  -4   2  10   18.40   24.10
   4   2 -10   16.80   26.70
   3  -2 -10 1104.09   50.99
  -3  -2  10 1122.99   43.60
   3  -2 -10 1209.68   47.40
  -3   2  10 1172.88   54.49
  -3   2  10 1173.78   46.20
   3   2 -10 1219.38   32.60
  -2  -2  10  137.39   21.20
   2  -2 -10   90.19   27.50
   2  -2 -10  133.39   24.50
  -2   2  10  116.19   23.60
  -2   2  10   96.39   27.20
   1  -2 -10  -12.10   23.40
   1  -2 -10   15.20   21.30
  -1   2  10   25.20   22.40
  -1   2  10   25.60   25.30
   0  -2 -10  103.79   24.10
   0  -2 -10  106.09   26.90
   0   2  10   82.89   24.80
   0   2  10   58.89   23.90
  -1  -2 -10  690.13   43.60
  -1  -2 -10  666.03   44.40
   1   2  10  709.63   48.40
   1   2  10  725.63   43.70
  -2  -2 -10    2.20   22.30
  -2  -2 -10   31.00   24.50
   2   2  10  -19.90   28.10
   2   2  10  -23.00   23.20
  -3  -2 -10   22.20   23.80
  -3  -2 -10   66.29   27.50
   3   2  10   30.20   29.10
   3   2  10   50.69   26.00
  -4  -2 -10   44.60   28.90
  -4  -2 -10   19.20   29.80
   4   2  10   34.40   28.50
   4   2  10  -15.20   29.40
  -5  -2 -10  586.74   59.89
  -5  -2 -10  592.44   54.99
   5   2  10  597.44   56.19
   5   2  10  670.43   60.19
  -6  -2 -10  -10.90   33.30
  -6  -2 -10  -68.99   33.80
   6   2  10  -30.70   36.00
   6   2  10  -18.20   34.10
  -7  -2 -10   27.40   35.10
  -7  -2 -10  -60.69   36.30
   7   2  10  -25.10   44.70
   7   2  10  -23.70   38.50
  -8  -2 -10  108.09   49.99
  -8  -2 -10    4.10   45.90
   8   2  10  117.39   47.70
   8   2  10   -5.40   60.39
  -9  -2 -10   53.99   52.29
  -9  -2 -10   91.79   57.49
   9   2  10   86.69   63.49
  -8  -3  10    5.90   54.49
   8  -3 -10  -30.10   40.10
  -8  -3  10   31.10   36.60
  -8   3  10  -54.99   54.39
   8   3 -10   24.80   34.80
   8   3 -10  -41.50   52.69
   7  -3 -10   45.50   35.90
  -7  -3  10   57.89   50.09
  -7  -3  10  126.09   34.50
  -7   3  10   96.99   29.70
   7   3 -10  108.19   46.60
  -7   3  10  -51.09   50.49
   7   3 -10   89.89   26.60
  -6  -3  10   89.99   25.50
  -6  -3  10   35.50   42.50
   6  -3 -10   48.00   30.70
   6   3 -10   83.39   22.60
   6   3 -10    2.40   39.90
  -6   3  10   16.50   25.90
  -6   3  10   21.10   44.30
  -5  -3  10  630.24   38.20
  -5  -3  10  600.14   64.79
   5  -3 -10  603.84   61.39
   5  -3 -10  661.53   52.09
   5   3 -10  658.43   36.80
  -5   3  10  747.03   70.59
  -5   3  10  648.34   45.10
   4  -3 -10  -35.50   31.50
  -4  -3  10    7.40   32.10
   4  -3 -10   53.09   28.50
  -4  -3  10   19.00   17.10
  -4   3  10  -17.50   21.80
  -4   3  10   -7.80   37.60
   3  -3 -10   16.60   31.60
   3  -3 -10   42.80   26.60
  -3   3  10    0.60   37.50
  -3   3  10   79.59   24.10
   2  -3 -10  405.06   39.90
   2  -3 -10  430.46   34.10
  -2   3  10  476.95   42.70
   1  -3 -10   11.00   32.00
   1  -3 -10   18.30   25.70
  -1   3  10   39.10   35.00
  -1   3  10   54.99   23.40
   0  -3 -10  156.28   38.60
   0  -3 -10  195.08   30.70
   0   3  10  130.29   37.50
   0   3  10  188.08   28.70
  -1  -3 -10  390.36   35.30
  -1  -3 -10  353.26   40.20
   1   3  10  368.46   33.00
   1   3  10  355.16   41.30
  -2  -3 -10   44.10   34.70
  -2  -3 -10  -38.70   28.20
   2   3  10   27.50   28.60
   2   3  10  -38.30   37.10
  -3  -3 -10  655.13   58.99
  -3  -3 -10  741.23   64.79
   3   3  10  675.33   66.69
   3   3  10  713.83   56.89
  -4  -3 -10   27.80   42.30
  -4  -3 -10   63.09   34.50
   4   3  10   32.80   33.90
   4   3  10   56.09   41.40
  -5  -3 -10    7.70   43.70
  -5  -3 -10  -13.00   40.40
   5   3  10   60.59   41.20
   5   3  10   62.59   48.80
  -6  -3 -10  -20.60   43.10
  -6  -3 -10  105.69   51.99
   6   3  10  111.69   45.50
   6   3  10   82.39   62.69
  -7  -3 -10   93.59   48.90
  -7  -3 -10   -5.40   58.39
   7   3  10   11.60   62.09
   7   3  10   57.69   53.89
  -5  -4  10   89.29   57.39
   5  -4 -10   47.30   51.79
   5  -4 -10  -34.50   39.40
  -5   4  10   12.10   50.69
  -5   4  10  -36.10   62.39
   4  -4 -10  -42.20   34.70
   4  -4 -10  133.99   47.60
  -4   4  10   49.50   55.99
   3  -4 -10  -10.80   43.80
   3  -4 -10  -24.40   33.00
  -3   4  10   -0.20   55.89
  -3   4  10   43.10   27.60
   2  -4 -10   81.99   46.50
   2  -4 -10   66.09   35.00
  -2   4  10   -8.20   54.79
  -2   4  10  -64.89   27.90
   1  -4 -10   27.00   35.50
   1  -4 -10   -8.90   44.30
  -1   4  10  -10.10   28.90
  -1   4  10    6.40   52.19
   0  -4 -10  115.19   39.90
   0   4  10  125.79   52.89
   0   4  10  109.49   31.30
  -1  -4 -10   20.30   50.19
  -1  -4 -10   10.10   38.20
   1   4  10   86.79   34.80
   1   4  10   93.59   52.19
  -2  -4 -10  132.69   43.20
  -2  -4 -10  -13.90   51.39
   2   4  10  161.58   38.50
  -3  -4 -10  -44.00   42.80
  -3  -4 -10  162.78   58.19
   3   4  10   60.49   40.50
   3   4  10  -45.00   62.39
  -4  -4 -10   43.90   63.19
  -4  -4 -10  -59.19   52.19
   4   4  10  -77.59   47.80
  11   0 -11  -91.39   57.39
 -11   0  11  -58.09   50.69
  11   0 -11  -30.40   52.29
 -11   0  11  -61.79   56.79
 -10   0  11  -53.59   42.50
  10   0 -11   42.20   49.10
  10   0 -11  -15.10   40.60
 -10   0  11  -64.39   44.80
  -9   0  11  338.27   44.70
  -9   0  11  255.97   41.10
   9   0 -11  302.27   44.40
   9   0 -11  324.67   42.10
  -8   0  11  -17.90   34.70
  -8   0  11   -3.10   30.60
   8   0 -11  -28.90   29.10
   8   0 -11   -6.20   33.70
   7   0 -11  330.77   33.50
  -7   0  11  310.47   32.60
  -7   0  11  328.87   38.10
   6   0 -11   -3.10   24.30
  -6   0  11  -23.50   27.90
   6   0 -11   28.40   27.30
  -6   0  11   18.00   21.30
  -5   0  11 2391.06   62.09
   5   0 -11 2429.06   60.39
  -5   0  11 2423.76   59.09
   5   0 -11 2419.66   60.19
   4   0 -11   26.60   20.00
  -4   0  11    3.50   20.80
   4   0 -11    4.50   21.10
   3   0 -11  -13.40   16.90
  -3   0  11  -16.40   18.80
  -3   0  11    9.50   17.80
   3   0 -11    9.60   19.20
   2   0 -11  -32.30   17.90
  -2   0  11   23.30   17.50
  -2   0  11   20.80   17.60
   2   0 -11    2.60   17.20
   1   0 -11  780.02   31.40
  -1   0  11  627.94   53.79
   1   0 -11  840.32   34.30
  -1   0  11  780.72   34.60
   0   0  11  -30.30   15.60
   0   0 -11  -16.40   16.40
   0   0 -11  -17.40   14.40
   0   0  11   -9.30   16.60
  -1   0 -11  198.98   19.20
   1   0  11  188.38   20.30
  -1   0 -11  173.38   18.30
   1   0  11  163.48   20.50
   2   0  11   16.90   15.60
  -2   0 -11   13.50   15.30
  -2   0 -11    9.80   15.50
   2   0  11   -1.90   17.80
   3   0  11 2241.68   50.99
  -3   0 -11 2130.39   46.90
   3   0  11 2205.68   51.09
  -4   0 -11   -5.50   17.30
   4   0  11   23.80   20.10
   4   0  11    6.20   21.00
  -5   0 -11  245.48   22.10
   5   0  11  181.08   24.90
   5   0  11  257.37   28.30
  -6   0 -11  -15.30   19.00
   6   0  11   10.80   27.20
   6   0  11   52.39   23.70
   7   0  11 1113.99   59.99
  -7   0 -11 1071.49   46.90
   7   0  11 1091.69   57.19
   8   0  11   44.10   33.80
   8   0  11  -55.39   32.50
  -8   0 -11  -54.39   24.40
   9   0  11    3.00   42.40
  -9   0 -11  -53.59   29.60
   9   0  11   30.80   41.00
  10   0  11   23.80   47.50
  10   0  11  -10.40   51.49
 -10   0 -11  -45.40   33.80
  11  -1 -11  118.09   56.59
 -11  -1  11  185.38   55.49
  11  -1 -11   37.40   59.19
  11   1 -11  213.78   67.49
  11   1 -11   31.80   51.79
 -11   1  11   47.10   54.49
 -11   1  11  205.08   54.69
  10  -1 -11   66.49   46.10
 -10  -1  11   67.89   45.20
  10  -1 -11   41.80   47.20
 -10  -1  11   -9.50   53.89
  10   1 -11  -26.40   42.50
  10   1 -11  105.69   53.19
 -10   1  11   70.79   45.00
 -10   1  11    8.20   42.90
   9  -1 -11   20.30   39.90
   9  -1 -11   51.49   38.70
  -9  -1  11   93.79   35.80
  -9  -1  11   14.40   43.90
  -9   1  11   67.19   39.40
  -9   1  11   95.69   38.50
   9   1 -11   91.09   43.40
   9   1 -11   33.40   37.10
  -8  -1  11  326.37   51.99
   8  -1 -11  317.57   39.20
  -8  -1  11  271.77   42.10
  -8   1  11  320.57   37.90
   8   1 -11  288.67   41.60
  -8   1  11  266.27   41.80
   8   1 -11  286.07   42.30
  -7  -1  11   19.80   26.70
   7  -1 -11   24.60   30.10
   7  -1 -11    1.00   29.70
  -7  -1  11   11.50   32.60
   7   1 -11   -3.40   31.90
   7   1 -11  -64.99   25.00
  -7   1  11    8.60   31.30
  -7   1  11    4.90   29.20
   6  -1 -11   11.00   27.40
   6  -1 -11   21.70   27.10
  -6  -1  11   25.10   29.20
  -6  -1  11   27.50   22.80
   6   1 -11   14.30   22.70
  -6   1  11   51.69   26.00
   6   1 -11   18.10   29.10
  -6   1  11    1.80   27.80
  -5  -1  11   68.89   27.00
   5  -1 -11   99.89   25.80
  -5  -1  11   73.89   21.10
   5  -1 -11   52.99   26.30
   5   1 -11   47.70   25.80
   5   1 -11   94.19   21.50
  -5   1  11  116.49   26.10
  -5   1  11   83.29   26.40
  -4  -1  11  304.77   28.70
  -4  -1  11  298.07   23.80
   4  -1 -11  380.36   50.29
   4  -1 -11  316.47   29.10
  -4   1  11  325.57   29.90
  -4   1  11  277.57   27.80
   4   1 -11  321.17   30.60
   4   1 -11  300.87   26.40
   3  -1 -11 1033.90   44.40
  -3  -1  11 1115.49   34.20
  -3  -1  11 1042.00   47.00
   3  -1 -11 1042.30   44.00
   3   1 -11 1079.99   34.80
  -3   1  11 1039.60   44.40
   2  -1 -11  300.97   26.60
   2  -1 -11  283.47   26.00
  -2  -1  11  233.08   25.00
  -2  -1  11  278.07   23.10
   2   1 -11  300.87   30.20
   2   1 -11  248.18   25.40
  -2   1  11  276.87   25.40
  -2   1  11  311.47   28.80
  -1  -1  11  -16.00   11.80
   1  -1 -11  -16.10   19.50
  -1  -1  11   16.10   17.30
   1  -1 -11   18.20   19.70
  -1   1  11   -1.40   21.00
   1   1 -11   14.60   16.10
   1   1 -11    1.60   11.90
  -1   1  11   11.30   19.10
   0  -1  11  366.36   30.20
   0  -1  11  407.36   26.00
   0  -1 -11  442.16   35.80
   0  -1 -11  370.26   36.50
   0   1 -11  464.15   28.30
   0   1  11  416.46   37.20
   0   1  11  355.46   36.60
   0   1 -11  398.96   24.20
  -1  -1 -11  948.51   39.60
  -1  -1 -11  949.21   41.90
   1  -1  11  934.71   33.70
   1  -1  11  942.71   31.40
  -1   1 -11  907.41   28.50
  -1   1 -11  938.41   31.10
   1   1  11  935.21   41.40
   1   1  11 1017.00   41.80
   2  -1  11   65.89   15.70
  -2  -1 -11   62.99   22.70
   2  -1  11   20.40   17.60
  -2  -1 -11   43.60   22.50
   2   1  11    0.50   22.40
   2   1  11   30.50   21.60
  -3  -1 -11  -18.60   21.20
  -3  -1 -11  -13.00   21.50
   3  -1  11    6.00   16.70
   3  -1  11   30.40   18.70
   3   1  11   17.20   25.70
   3   1  11   -1.30   21.70
   4  -1  11  269.77   26.20
  -4  -1 -11  305.57   29.10
   4  -1  11  201.78   34.70
  -4  -1 -11  286.77   28.90
   4   1  11  293.47   31.50
   4   1  11  271.87   30.80
   5  -1  11  387.66   29.00
  -5  -1 -11  362.16   32.40
   5  -1  11  381.46   32.00
  -5  -1 -11  374.96   33.80
   5   1  11  399.06   34.80
  -5   1 -11  393.36   34.60
   5   1  11  352.16   34.00
  -6  -1 -11  198.98   32.80
  -6  -1 -11  242.68   32.90
   6  -1  11  216.28   23.20
   6  -1  11  236.58   28.10
   6   1  11  235.78   34.70
   6   1  11  246.38   35.20
  -6   1 -11  241.58   19.30
  -6   1 -11  249.68   24.60
   7  -1  11   -8.80   21.40
  -7  -1 -11  -25.30   31.70
   7  -1  11   58.19   28.70
  -7  -1 -11   34.00   29.60
   7   1  11   14.20   35.60
  -7   1 -11   48.60   24.40
   7   1  11   -1.30   33.30
  -8  -1 -11  -18.00   36.00
   8  -1  11   34.90   23.30
   8  -1  11    9.00   32.10
  -8  -1 -11  -18.10   35.00
   8   1  11   20.30   40.30
   8   1  11  -29.10   41.20
  -8   1 -11   20.90   29.60
   9  -1  11  187.08   44.60
  -9  -1 -11   99.09   44.20
   9  -1  11  196.88   31.90
  -9  -1 -11   85.69   44.10
   9   1  11  209.58   51.39
   9   1  11  193.08   51.69
 -10  -1 -11  147.29   51.79
  10  -1  11  152.38   39.10
  10  -1  11   53.99   49.90
 -10  -1 -11    1.50   50.59
 -10   1 -11   76.99   27.70
  10   1  11   67.69   57.39
  10   1  11  123.49   63.79
  10  -2 -11  141.59   56.89
 -10  -2  11  237.38   53.99
 -10  -2  11  301.97   66.79
  10  -2 -11  270.17   54.39
  10   2 -11  286.07   45.30
 -10   2  11  282.27   53.89
 -10   2  11  179.88   52.29
  10   2 -11  289.37   66.39
  -9  -2  11  -30.00   41.10
   9  -2 -11   68.09   42.10
   9  -2 -11   -8.00   43.10
  -9  -2  11   -2.50   53.29
  -9   2  11   56.19   41.80
  -9   2  11   25.50   39.80
   9   2 -11   55.29   33.80
   9   2 -11   49.70   52.69
   8  -2 -11   41.60   39.00
  -8  -2  11   21.00   32.20
   8  -2 -11   24.30   36.10
  -8  -2  11    2.50   43.20
   8   2 -11   61.59   44.90
  -8   2  11  -19.70   36.10
   8   2 -11   15.70   31.00
  -8   2  11   43.60   36.70
  -7  -2  11  -51.39   37.20
   7  -2 -11   33.30   36.00
   7  -2 -11    7.60   33.40
  -7  -2  11   53.39   27.30
   7   2 -11   48.20   36.20
  -7   2  11   34.30   33.20
  -7   2  11   -0.40   32.50
   7   2 -11   18.40   24.20
   6  -2 -11  434.56   40.50
   6  -2 -11  375.76   36.10
  -6  -2  11  517.85   40.40
  -6  -2  11  388.86   37.60
   6   2 -11  369.96   36.70
  -6   2  11  404.66   35.70
  -5  -2  11   16.70   18.70
  -5  -2  11   20.20   29.20
   5  -2 -11   -4.90   44.60
   5  -2 -11    3.10   28.90
  -5   2  11  -13.60   31.80
   5   2 -11   33.50   27.20
  -5   2  11   23.30   36.20
   5   2 -11   -2.70   17.30
   4  -2 -11  150.18   29.40
  -4  -2  11   95.29   28.90
   4  -2 -11  168.68   29.40
  -4  -2  11  141.19   19.80
  -4   2  11  115.79   26.20
   4   2 -11  170.48   17.20
   4   2 -11  125.09   26.30
  -4   2  11  172.18   31.70
   3  -2 -11  246.68   28.20
  -3  -2  11  247.48   27.70
  -3  -2  11  254.07   27.10
   3  -2 -11  232.98   31.30
  -3   2  11  236.28   33.90
   3   2 -11  240.88   26.40
  -3   2  11  215.38   29.80
  -2  -2  11 1104.89   32.50
   2  -2 -11 1042.00   52.39
   2  -2 -11 1133.59   51.59
  -2  -2  11 1097.99   42.00
  -2   2  11 1024.20   53.89
  -2   2  11 1098.19   48.10
   1  -2 -11   82.99   27.10
   1  -2 -11   36.80   24.00
  -1   2  11   73.49   28.60
  -1   2  11   57.59   24.60
   0  -2 -11  460.55   44.20
   0   2  11  399.76   43.50
   0   2  11  427.46   46.10
  -1  -2 -11  209.88   31.30
  -1  -2 -11  159.38   26.50
   1   2  11  177.28   28.00
   1   2  11  153.08   32.00
  -2  -2 -11  485.55   49.90
  -2  -2 -11  426.86   45.80
   2   2  11  405.56   34.10
   2   2  11  382.96   36.80
  -3  -2 -11   10.00   27.50
  -3  -2 -11   26.70   30.10
   3   2  11    9.10   27.30
   3   2  11   48.90   30.60
  -4  -2 -11  456.85   39.50
  -4  -2 -11  411.46   36.10
   4   2  11  379.26   37.20
  -5  -2 -11  224.78   37.50
  -5  -2 -11  293.47   37.10
   5   2  11  272.47   37.60
   5   2  11  267.47   41.50
  -6  -2 -11   66.59   41.00
  -6  -2 -11  139.09   39.30
   6   2  11  175.18   40.90
   6   2  11  163.68   39.20
  -7  -2 -11   -8.90   78.59
  -7  -2 -11   65.19   42.00
   7   2  11  124.29   45.60
   7   2  11   15.40   48.10
  -8  -2 -11  150.58   47.50
  -8  -2 -11   58.19   51.79
   8   2  11  152.98   51.89
   8   2  11   96.09   55.09
  -9  -2 -11 -122.69   57.29
  -9  -2 -11    4.60   54.59
   9   2  11  -52.79   65.09
   9   2  11  -66.59   86.89
  -8  -3  11   60.99   40.50
   8  -3 -11   34.10   42.80
  -8  -3  11  142.79   61.59
   8  -3 -11   58.09   51.59
   8   3 -11    1.70   57.09
   8   3 -11  140.79   36.00
  -8   3  11   49.60   38.80
  -8   3  11   95.09   57.79
   7  -3 -11   80.49   46.60
  -7  -3  11  -22.70   50.49
   7  -3 -11  -24.40   36.90
  -7  -3  11  -44.90   30.30
  -7   3  11  -45.70   50.89
   7   3 -11  -37.60   26.70
  -7   3  11   -2.40   32.90
   7   3 -11   20.10   45.60
  -6  -3  11   63.49   26.70
   6  -3 -11   88.59   33.60
   6  -3 -11   37.10   40.70
  -6  -3  11   69.79   45.50
   6   3 -11   66.59   23.70
  -6   3  11   42.50   29.50
   6   3 -11   91.49   40.90
  -6   3  11   -0.90   44.70
   5  -3 -11   71.69   30.20
  -5  -3  11    0.20   37.60
  -5  -3  11  -22.00   19.30
   5  -3 -11   30.00   37.90
  -5   3  11   95.39   45.40
   5   3 -11   87.59   34.20
  -5   3  11   -2.10   28.80
  -4  -3  11  351.36   32.40
   4  -3 -11  237.88   34.00
  -4  -3  11  223.38   37.70
   4  -3 -11  216.18   39.50
  -4   3  11  233.38   30.80
   3  -3 -11   61.99   29.30
   3  -3 -11   64.99   37.20
  -3   3  11   95.69   30.90
   2  -3 -11   40.20   29.40
   2  -3 -11   15.10   33.70
  -2   3  11   46.90   26.40
  -2   3  11   66.29   36.20
   1  -3 -11   27.30   28.10
   1  -3 -11   51.39   34.40
  -1   3  11  -12.90   35.80
  -1   3  11   -0.20   27.20
   0  -3 -11   85.59   31.80
   0   3  11  128.89   30.60
   0   3  11   77.19   40.00
  -1  -3 -11   97.69   31.50
  -1  -3 -11  116.19   39.10
   1   3  11  139.09   39.30
   1   3  11  136.79   30.50
  -2  -3 -11   14.70   36.80
  -2  -3 -11   40.60   31.60
   2   3  11   88.39   29.70
   2   3  11    0.70   39.10
  -3  -3 -11   51.29   40.70
  -3  -3 -11   78.89   34.80
   3   3  11   47.40   41.70
   3   3  11   49.40   34.20
  -4  -3 -11  132.29   47.40
  -4  -3 -11  114.29   37.30
   4   3  11  173.08   50.29
   4   3  11  198.48   39.50
  -5  -3 -11   28.30   50.19
  -5  -3 -11   70.29   43.60
   5   3  11   37.50   43.70
   5   3  11   55.49   50.99
  -6  -3 -11   31.30   54.09
  -6  -3 -11  -20.90   49.60
   6   3  11   71.99   49.60
   6   3  11   28.20   58.59
  -7  -3 -11   45.60   55.59
  -7  -3 -11   93.29   65.19
   7   3  11   35.90   59.39
   7   3  11   -7.70   67.19
   4  -4 -11   41.80   49.90
   4  -4 -11  -23.00   40.30
  -4   4  11   10.50   31.10
  -4   4  11   22.00   65.29
   3  -4 -11   50.49   40.20
   3  -4 -11  128.29   49.40
  -3   4  11   -6.40   30.40
  -3   4  11   79.79   59.89
   2  -4 -11   53.09   39.40
  -2   4  11   15.00   31.30
  -2   4  11   22.70   57.79
   1  -4 -11  125.99   43.00
   1  -4 -11   39.20   47.70
  -1   4  11   64.59   56.29
  -1   4  11  178.98   33.10
   0  -4 -11   39.00   41.90
   0   4  11   83.19   56.99
   0   4  11   -0.30   34.20
  -1  -4 -11   10.60   43.90
  -1  -4 -11  110.89   61.49
   1   4  11   93.19   38.30
  -2  -4 -11  -27.90   46.10
  -2  -4 -11  124.69   60.39
   2   4  11   43.50   41.00
   2   4  11   23.70   64.79
  -3  -4 -11   43.00   61.49
  -3  -4 -11  138.19   45.80
   3   4  11  106.89   47.40
 -11   0  12  -38.30   60.39
  11   0 -12   65.49   60.69
 -11   0  12  -21.40   51.49
  11   0 -12    6.90   56.39
  10   0 -12  -48.00   44.90
 -10   0  12   46.10   44.60
  10   0 -12    0.40   61.39
 -10   0  12  -23.60   50.59
  -9   0  12   48.20   43.00
  -9   0  12   25.60   36.60
   9   0 -12   -1.70   36.60
   9   0 -12  -38.20   40.80
  -8   0  12 1800.62   76.39
   8   0 -12 1550.34   74.09
  -8   0  12 1676.93   67.09
   8   0 -12 1545.95   68.89
  -7   0  12   -2.40   24.80
   7   0 -12   40.40   29.00
  -7   0  12  -16.70   32.40
  -6   0  12  187.08   33.90
  -6   0  12  182.98   27.90
   6   0 -12  185.38   31.50
   6   0 -12  198.98   29.80
   5   0 -12    8.00   23.30
  -5   0  12   37.40   23.10
   5   0 -12   -7.60   25.70
  -5   0  12  -21.30   25.70
  -4   0  12  321.07   29.00
   4   0 -12  290.97   28.60
  -4   0  12  329.97   30.00
   4   0 -12  316.67   28.90
   3   0 -12   15.10   20.90
  -3   0  12   -9.00   21.00
  -3   0  12   -5.10   19.10
   3   0 -12  -18.90   17.90
  -2   0  12  -12.70   18.80
   2   0 -12   39.30   18.80
   2   0 -12    5.50   19.30
  -2   0  12    4.10   17.50
   1   0 -12   27.50   18.50
  -1   0  12   10.60   18.90
  -1   0  12   24.40   17.90
   1   0 -12  -14.70   15.30
   0   0 -12 1423.06   40.00
   0   0 -12 1373.96   42.60
   0   0  12 1284.27   41.80
   0   0  12 1381.16   42.20
   1   0  12  -11.80   15.90
  -1   0 -12   -1.70   17.80
  -1   0 -12    4.90   14.80
   1   0  12   12.20   18.50
   2   0  12  957.40   37.40
   2   0  12  947.71   40.90
  -2   0 -12  796.22   35.50
  -3   0 -12   -5.70   16.60
   3   0  12    1.20   20.60
   3   0  12   -8.50   19.80
   4   0  12  253.47   28.50
  -4   0 -12  245.08   23.40
   4   0  12  263.67   27.70
  -5   0 -12   15.90   22.60
   5   0  12   14.50   21.70
   5   0  12  -11.60   25.80
   6   0  12  164.38   32.70
   6   0  12  165.18   28.60
  -6   0 -12  145.39   22.60
   7   0  12   25.90   32.40
   7   0  12    2.90   29.30
  -7   0 -12  -17.10   21.40
   8   0  12  259.17   41.90
   8   0  12  359.76   45.50
  -8   0 -12  374.76   36.20
  -9   0 -12  -50.29   31.80
   9   0  12  -45.30   44.30
   9   0  12  -65.49   40.20
 -10   0 -12  122.49   39.80
  10   0  12  182.88   54.39
  10   0  12  184.38   58.09
  11  -1 -12  203.38   65.09
 -11  -1  12  210.58   58.29
  11  -1 -12  102.09   59.69
 -11   1  12  184.88   62.29
 -11   1  12   47.40   60.19
  11   1 -12  213.88   69.09
  11   1 -12   17.70   56.69
 -10  -1  12  196.78   48.90
 -10  -1  12  153.38   57.89
  10  -1 -12  204.28   52.49
  10  -1 -12  136.99   49.10
  10   1 -12  298.27   48.20
  10   1 -12  329.87   59.19
 -10   1  12  231.18   50.99
 -10   1  12  313.47   53.99
   9  -1 -12  316.67   46.80
  -9  -1  12  331.07   50.59
   9  -1 -12  270.37   45.70
  -9  -1  12  319.47   44.40
  -9   1  12  295.27   44.20
  -9   1  12  279.37   47.00
   9   1 -12  295.17   52.39
   9   1 -12  243.88   40.90
  -8  -1  12   68.89   31.90
   8  -1 -12   68.19   60.89
   8  -1 -12   53.59   36.20
  -8  -1  12   68.99   39.10
   8   1 -12   68.49   38.80
  -8   1  12  -12.00   38.80
   8   1 -12   51.09   32.20
  -8   1  12   35.60   34.40
  -7  -1  12   44.70   34.40
   7  -1 -12   26.00   33.30
   7  -1 -12   14.30   31.80
   7   1 -12   20.40   34.10
  -7   1  12   -2.70   29.60
   7   1 -12  -32.60   33.30
  -7   1  12  -44.10   30.60
  -6  -1  12  103.79   34.40
  -6  -1  12  115.49   27.40
   6  -1 -12  130.19   31.60
   6  -1 -12  141.19   32.40
  -6   1  12   92.19   31.70
   6   1 -12  154.28   27.60
   6   1 -12  114.19   32.60
  -6   1  12  154.18   29.70
  -5  -1  12   37.60   23.70
   5  -1 -12   82.59   27.80
  -5  -1  12   50.89   29.10
   5  -1 -12   12.60   26.70
   5   1 -12   11.10   21.90
   5   1 -12   21.70   26.20
  -5   1  12   57.99   28.30
  -5   1  12   39.30   24.30
  -4  -1  12  128.69   26.80
   4  -1 -12  116.69   25.60
   4  -1 -12   89.49   26.80
  -4  -1  12  129.39   21.80
   4   1 -12  140.89   20.70
  -4   1  12  151.58   26.10
  -4   1  12  142.69   27.70
   4   1 -12  107.39   25.00
  -3  -1  12  247.68   22.20
   3  -1 -12  228.98   28.60
  -3  -1  12  244.68   27.40
   3  -1 -12  221.28   28.20
   3   1 -12  299.57   29.80
  -3   1  12  263.67   31.10
  -3   1  12  270.87   28.80
   2  -1 -12 1513.55   50.09
   2  -1 -12 1491.35   50.69
  -2  -1  12 1444.56   45.70
  -2  -1  12 1506.85   38.20
   2   1 -12 1417.96   42.90
  -2   1  12 1496.95   50.29
   2   1 -12 1469.35   39.50
  -2   1  12 1443.26   49.90
  -1  -1  12 1647.84   38.90
   1  -1 -12 1609.64   50.09
   1  -1 -12 1595.14   50.89
  -1  -1  12 1600.34   44.70
  -1   1  12 1631.04   49.60
  -1   1  12 1642.94   52.09
   1   1 -12 1601.54   37.90
   1   1 -12 1604.94   41.90
   0  -1 -12  382.86   29.70
   0  -1 -12  352.76   38.70
   0  -1  12  399.86   28.00
   0  -1  12  349.17   33.20
   0   1  12  395.16   39.50
   0   1  12  396.76   31.30
   0   1 -12  368.56   32.70
   0   1 -12  338.27   25.10
  -1  -1 -12  312.87   29.90
   1  -1  12  301.17   26.40
   1  -1  12  305.37   32.70
  -1  -1 -12  281.67   26.30
   1   1  12  298.97   50.79
   1   1  12  282.87   27.70
  -1   1 -12  232.18   24.90
  -2  -1 -12  417.56   31.90
  -2  -1 -12  393.86   31.50
   2  -1  12  437.36   28.10
   2  -1  12  344.17   34.70
   2   1  12  382.76   41.90
   2   1  12  428.46   34.30
  -3  -1 -12   13.90   23.50
   3  -1  12    0.50   20.10
  -3  -1 -12   -4.80   23.70
   3   1  12  -11.40   25.60
   3   1  12   13.40   24.40
  -3   1 -12   -1.70   14.60
   4  -1  12  230.28   21.50
  -4  -1 -12  173.58   28.40
   4  -1  12  192.38   25.00
  -4  -1 -12  157.28   27.40
   4   1  12  196.08   30.30
   4   1  12  174.58   31.50
   5  -1  12   20.70   17.30
   5  -1  12   17.90   25.00
  -5  -1 -12   22.90   26.40
  -5  -1 -12    5.70   25.20
   5   1  12   28.10   29.90
  -5   1 -12   32.90   14.40
   5   1  12  -45.10   27.80
  -5   1 -12   -7.50   20.40
   6  -1  12  128.89   22.30
  -6  -1 -12   82.39   33.40
   6  -1  12  117.69   29.30
  -6  -1 -12   85.89   31.30
   6   1  12   87.19   34.80
  -7  -1 -12  787.72   60.39
  -7  -1 -12  774.72   62.19
   7  -1  12  883.81   44.50
   7  -1  12  847.42   55.49
   7   1  12  718.43   66.99
   7   1  12  898.31   69.69
  -7   1 -12  758.32   50.59
  -8  -1 -12   31.60   40.30
   8  -1  12   83.39   29.20
   8  -1  12  116.99   38.30
  -8  -1 -12  111.99   42.20
  -8   1 -12  124.09   32.90
  -8   1 -12  158.58   20.80
   8   1  12  134.49   48.50
   8   1  12  158.08   45.80
  -9  -1 -12  163.98   47.00
   9  -1  12  215.78   33.60
  -9  -1 -12  130.49   46.30
   9  -1  12  160.98   46.70
  -9   1 -12  154.18   41.20
   9   1  12  123.59   52.89
   9   1  12  189.48   55.89
  -9   1 -12  228.58   26.40
  10  -2 -12   75.89   58.69
 -10  -2  12   79.29   54.99
  10  -2 -12  113.39   55.89
 -10  -2  12   77.29   64.89
  10   2 -12   60.99   80.69
 -10   2  12   52.59   55.09
  10   2 -12   59.89   44.80
  -9  -2  12  158.08   45.40
   9  -2 -12  118.69   48.40
   9  -2 -12  160.18   51.09
  -9  -2  12  151.68   57.59
  -9   2  12  141.09   48.60
  -9   2  12  105.19   44.20
   9   2 -12  104.89   37.60
   9   2 -12  147.39   58.09
  -8  -2  12   -4.20   45.30
   8  -2 -12  -28.70   37.90
  -8  -2  12  -32.70   33.90
   8  -2 -12   47.20   43.00
  -8   2  12   18.50   38.50
  -8   2  12  -26.50   40.00
   8   2 -12   18.70   43.90
   8   2 -12    9.60   30.50
  -7  -2  12   95.29   30.90
   7  -2 -12   50.59   38.00
   7  -2 -12   35.00   34.40
  -7  -2  12   11.10   40.30
  -7   2  12   68.29   36.70
   7   2 -12   59.29   38.90
   7   2 -12  -16.50   27.60
   6  -2 -12  -28.80   32.00
   6  -2 -12  -12.20   32.00
  -6  -2  12  -16.60   34.60
  -6  -2  12   18.90   24.60
   6   2 -12   20.60   33.30
  -6   2  12   11.50   29.80
  -6   2  12  -13.80   38.30
   6   2 -12  -16.70   21.80
   5  -2 -12   56.19   31.00
  -5  -2  12   63.29   32.00
   5  -2 -12   35.80   29.60
  -5  -2  12   76.29   21.50
   5   2 -12   41.00   29.70
  -5   2  12   85.59   32.00
   5   2 -12   91.49   17.80
  -5   2  12   34.10   35.20
  -4  -2  12  194.68   31.50
  -4  -2  12  224.28   21.80
   4  -2 -12  223.48   33.70
   4  -2 -12  193.18   30.60
   4   2 -12  224.18   28.90
  -4   2  12  216.18   30.80
  -4   2  12  207.28   37.40
   4   2 -12  190.48   20.00
  -3  -2  12  452.75   44.60
   3  -2 -12  509.75   49.40
   3  -2 -12  405.96   35.60
  -3  -2  12  434.76   28.30
   3   2 -12  444.86   39.30
   3   2 -12  471.45   28.00
  -3   2  12  428.06   35.00
  -3   2  12  435.56   39.20
   2  -2 -12    3.70   26.20
   2  -2 -12  -42.10   26.50
  -2  -2  12   -3.80   14.40
  -2  -2  12   -6.80   23.90
  -2   2  12   19.80   25.90
  -2   2  12   -1.40   29.60
   1  -2 -12  109.79   27.50
  -1  -2  12  107.89   16.20
   1  -2 -12   95.19   28.30
  -1   2  12   66.69   30.10
  -1   2  12   87.49   26.80
   0  -2 -12    5.50   25.00
   0   2  12   31.40   28.10
   0   2  12   11.80   25.60
  -1  -2 -12  528.15   52.59
  -1  -2 -12  535.75   49.30
   1   2  12  561.44   56.59
   1   2  12  593.04   49.40
  -2  -2 -12   17.10   27.50
  -2  -2 -12  -13.40   30.00
   2   2  12   -4.20   30.90
   2   2  12   -6.70   27.40
  -3  -2 -12    1.00   28.60
  -3  -2 -12  -19.90   32.00
   3   2  12    4.10   36.30
   3   2  12   11.50   30.40
  -4  -2 -12  100.49   32.70
  -4  -2 -12   89.89   35.80
   4   2  12   69.99   31.90
   4   2  12  103.49   35.70
  -5  -2 -12  291.07   49.70
  -5  -2 -12  236.18   40.20
   5   2  12  322.27   43.00
   5   2  12  310.27   43.70
  -6  -2 -12  -46.40   38.20
  -6  -2 -12   -1.20   37.50
   6   2  12   35.50   40.80
   6   2  12   10.90   42.40
  -7  -2 -12   60.39   46.40
  -7  -2 -12   37.20   45.10
   7   2  12   90.89   48.50
  -8  -2 -12   77.39   51.89
  -8  -2 -12  -62.09   52.39
   8   2  12   11.40   55.29
   8   2  12    7.40   61.79
  -8  -3  12   66.59   40.90
   8  -3 -12  -61.99   43.60
  -8  -3  12  -13.40   64.69
   8  -3 -12  -86.19   56.29
  -8   3  12   59.49   43.50
   8   3 -12   -5.00   34.40
   7  -3 -12  102.89   43.40
  -7  -3  12  230.48   35.50
  -7  -3  12  120.69   53.49
   7  -3 -12  180.48   50.59
   7   3 -12  141.79   50.79
  -7   3  12  248.88   57.69
   7   3 -12  100.49   28.10
  -7   3  12  226.68   40.20
   6  -3 -12  -66.79   34.60
   6  -3 -12  -36.30   43.10
  -6  -3  12  114.79   26.90
  -6  -3  12   31.70   45.20
   6   3 -12  103.69   43.10
  -6   3  12   21.50   34.60
  -5  -3  12  419.16   38.20
   5  -3 -12  350.46   40.30
   5  -3 -12  305.07   47.80
  -5  -3  12  306.27   44.50
  -5   3  12  305.37   38.10
  -4  -3  12    6.10   19.80
   4  -3 -12  -63.29   36.30
   4  -3 -12  -33.20   33.40
  -4   3  12   24.20   31.30
  -4   3  12  -61.29   43.80
   3  -3 -12   -7.10   36.20
   3  -3 -12  -76.79   30.00
  -3   3  12   62.79   41.10
  -3   3  12  -11.20   31.40
   2  -3 -12   77.29   32.90
   2  -3 -12   71.49   37.70
  -2   3  12  162.18   41.30
  -2   3  12  154.88   32.30
   1  -3 -12    9.90   35.00
   1  -3 -12   25.70   29.80
  -1   3  12    2.40   40.90
  -1   3  12   34.60   29.60
   0  -3 -12  133.89   33.50
   0   3  12  107.29   32.20
   0   3  12  113.39   42.80
  -1  -3 -12   93.19   43.00
  -1  -3 -12    5.30   31.80
   1   3  12   52.59   32.30
   1   3  12   35.60   44.10
  -2  -3 -12   35.50   34.50
  -2  -3 -12    0.80   37.80
   2   3  12   18.50   43.20
   2   3  12   61.59   34.80
  -3  -3 -12  508.45   52.89
  -3  -3 -12  560.44   46.20
   3   3  12  466.85   43.40
   3   3  12  452.45   53.39
  -4  -3 -12   56.99   49.20
  -4  -3 -12   66.49   40.10
   4   3  12   -3.40   41.60
   4   3  12   11.70   48.30
  -5  -3 -12   66.29   53.19
  -5  -3 -12  -31.00   46.40
   5   3  12   16.70   54.09
   5   3  12   35.20   46.30
  -6  -3 -12   68.79   55.69
  -6  -3 -12   40.70   60.39
   6   3  12   48.10   63.29
   6   3  12   54.19   53.29
  -7  -3 -12    3.20   93.49
   7   3  12  -64.69   72.59
   3  -4 -12   31.50   42.70
   3  -4 -12  -15.30   76.79
  -3   4  12   61.59  107.59
  -3   4  12  -96.99   34.60
   2  -4 -12   37.70   43.80
   2  -4 -12   11.70   51.39
  -2   4  12  155.18   62.49
  -2   4  12   -5.50   35.60
   1  -4 -12  -90.19   43.60
   1  -4 -12    7.60   52.09
  -1   4  12  -77.09   60.19
  -1   4  12  -46.70   39.00
   0  -4 -12   16.10   52.49
   0  -4 -12   15.00   45.80
   0   4  12  -43.40   38.60
  -1  -4 -12   86.39   65.59
  -1  -4 -12 -114.99   48.00
   1   4  12   22.00   42.10
   1   4  12  -10.70   65.99
  -2  -4 -12   25.40   60.79
  -2  -4 -12  -46.00   48.90
   2   4  12   26.90   48.70
 -11   0  13  117.69   65.49
  11   0 -13   84.49   60.19
  11   0 -13   10.90   67.19
 -10   0  13   11.50   52.39
  10   0 -13   -5.60   47.60
 -10   0  13   -0.80   46.20
  10   0 -13   33.30   72.09
  -9   0  13  273.57   44.30
  -9   0  13  302.67   52.29
   9   0 -13  251.67   44.60
   9   0 -13  232.78   49.70
  -8   0  13   25.70   31.70
  -8   0  13   -3.90   39.90
   8   0 -13  -97.29   32.30
   8   0 -13   15.20   38.80
  -7   0  13  457.45   46.10
  -7   0  13  482.85   39.50
   7   0 -13  529.75   70.49
   7   0 -13  510.75   55.59
  -6   0  13   35.70   31.50
   6   0 -13   27.30   26.00
  -6   0  13    5.70   26.40
   6   0 -13   37.40   31.40
  -5   0  13  981.30   55.19
  -5   0  13  994.90   50.19
   5   0 -13 1040.60   51.89
   5   0 -13 1069.29   54.39
   4   0 -13   -7.50   25.40
  -4   0  13   -0.70   21.50
  -4   0  13   -5.50   24.70
   4   0 -13   -8.40   22.90
   3   0 -13    4.20   21.20
   3   0 -13   -6.10   22.70
  -3   0  13   -1.00   23.50
  -3   0  13  -30.60   18.70
  -2   0  13   -8.40   22.20
   2   0 -13    6.20   21.40
   2   0 -13   24.80   20.00
   1   0 -13  465.95   39.80
   1   0 -13  474.15   33.30
  -1   0  13  490.85   38.90
  -1   0  13  454.85   37.30
   0   0  13  -35.50   20.90
   0   0 -13  -25.00   20.40
   0   0  13   43.30   21.60
   0   0 -13    1.60   17.00
  -1   0 -13   -6.50   16.00
  -1   0 -13   18.30   19.10
   1   0  13  -11.80   18.80
   1   0  13   43.50   22.40
   2   0  13   52.99   19.40
  -2   0 -13    4.80   18.80
   2   0  13   16.50   22.60
   3   0  13 1010.80   48.70
  -3   0 -13  984.90   38.70
   3   0  13  980.20   43.60
   4   0  13  -24.00   24.50
  -5   0 -13   11.40   19.70
   5   0  13   31.00   26.90
   5   0  13   20.50   28.50
  -6   0 -13   14.40   21.20
   6   0  13  -13.80   29.70
   6   0  13   31.00   25.30
  -7   0 -13  226.78   28.00
   7   0  13  221.58   37.90
   7   0  13  204.98   35.40
   8   0  13  -23.20   39.40
   8   0  13   23.60   40.40
  -8   0 -13   29.60   30.20
  -8   0 -13   19.20   46.10
   9   0  13  -24.60   47.30
   9   0  13   -1.40   49.90
  -9   0 -13  -33.90   41.90
  -9   0 -13   46.70   33.80
  10  -1 -13  -26.10   51.89
 -10  -1  13   18.90   46.80
 -10  -1  13 -113.29   57.99
  10  -1 -13   13.40   52.79
  10   1 -13   22.30   48.50
 -10   1  13   63.19   52.69
  10   1 -13   96.79   59.39
 -10   1  13  101.99   57.49
   9  -1 -13  122.79   48.20
   9  -1 -13  182.38   45.70
  -9  -1  13   67.19   50.49
  -9  -1  13  117.79   40.60
   9   1 -13  132.09   44.00
   9   1 -13  103.09   50.39
  -9   1  13  149.69   51.29
  -9   1  13   38.50   47.50
  -8  -1  13  180.88   46.20
  -8  -1  13  151.88   37.10
   8  -1 -13  188.28   41.90
   8  -1 -13  111.69   43.00
  -8   1  13  107.69   42.20
  -8   1  13  106.99   39.10
   8   1 -13   97.69   43.60
   8   1 -13  141.39   36.00
   7  -1 -13  102.79   36.40
   7  -1 -13  139.89   35.00
  -7  -1  13   73.79   32.60
  -7  -1  13  190.38   39.80
   7   1 -13  143.39   31.90
   7   1 -13  188.78   39.50
  -7   1  13  181.98   34.90
  -7   1  13  122.59   39.60
   6  -1 -13   58.79   30.80
   6  -1 -13  -24.20   31.10
  -6  -1  13   -1.50   34.70
  -6  -1  13   23.40   29.00
  -6   1  13   18.70   28.90
   6   1 -13    4.00   26.20
  -6   1  13    8.10   31.90
   6   1 -13   -5.00   30.90
  -5  -1  13   30.80   21.70
   5  -1 -13   21.00   29.30
   5  -1 -13   40.70   28.70
  -5  -1  13   55.79   31.70
  -5   1  13   53.99   27.10
   5   1 -13   18.80   20.90
  -5   1  13   69.49   31.40
   5   1 -13   29.50   29.00
  -4  -1  13  865.71   40.60
   4  -1 -13  835.92   52.09
  -4  -1  13  853.81   51.69
   4  -1 -13  811.82   49.90
   4   1 -13  700.83   45.20
  -4   1  13  773.82   52.59
   4   1 -13  791.72   39.50
   3  -1 -13  457.35   45.40
   3  -1 -13  451.05   34.30
  -3  -1  13  441.86   33.60
  -3  -1  13  383.66   32.80
   3   1 -13  454.45   33.70
  -3   1  13  483.35   47.50
  -3   1  13  464.35   46.50
   2  -1 -13  260.07   30.20
  -2  -1  13  332.97   29.80
  -2  -1  13  297.77   29.10
   2  -1 -13  275.47   28.40
  -2   1  13  318.67   31.90
   2   1 -13  315.27   30.20
  -2   1  13  299.87   30.20
   2   1 -13  345.77   37.50
   1  -1 -13  314.97   30.70
   1  -1 -13  297.07   29.80
  -1  -1  13  343.87   27.90
  -1   1  13  320.97   30.20
   1   1 -13  309.37   25.30
  -1   1  13  314.27   31.10
   1   1 -13  289.17   27.80
   0  -1  13    0.40   20.40
   0  -1 -13  -38.20   21.60
   0  -1 -13  -32.70   20.90
   0  -1  13  -11.40   13.80
   0   1 -13   14.90   14.50
   0   1  13    3.60   25.30
   0   1 -13    0.40   19.20
   0   1  13  -28.30   23.40
   1  -1  13  256.07   27.50
  -1  -1 -13  315.07   28.20
   1  -1  13  338.67   27.60
  -1   1 -13  300.17   26.80
   1   1  13  319.47   30.50
   1   1  13  400.56   44.00
  -1   1 -13  291.87   32.00
   2  -1  13   49.90   22.10
  -2  -1 -13   56.89   25.90
   2  -1  13   83.59   21.50
  -2  -1 -13   67.89   25.90
   2   1  13  100.69   28.20
   2   1  13   75.19   26.60
  -3  -1 -13    1.40   24.70
  -3  -1 -13   32.50   25.30
   3  -1  13   47.90   17.40
   3  -1  13   29.40   23.00
  -3   1 -13   27.50   15.30
   3   1  13   28.50   29.20
   3   1  13   24.90   27.40
  -4  -1 -13  456.05   35.70
  -4  -1 -13  453.55   37.30
   4  -1  13  445.06   44.00
   4  -1  13  421.86   33.30
   4   1  13  477.05   39.00
   4   1  13  434.56   38.50
   5  -1  13  187.68   29.80
  -5  -1 -13  248.08   38.50
  -5  -1 -13  281.97   34.00
   5  -1  13  234.88   22.20
   5   1  13  225.18   35.70
   5   1  13  195.68   35.10
   6  -1  13   82.39   30.70
   6  -1  13  207.28   24.10
  -6  -1 -13  139.29   34.40
  -6  -1 -13  150.88   33.60
   6   1  13  133.49   35.60
   6   1  13  200.88   38.10
   7  -1  13    4.70   34.20
   7  -1  13  -24.60   23.20
  -7  -1 -13  -10.20   37.10
  -7  -1 -13  -27.20   34.80
   7   1  13   43.50   40.60
   7   1  13    5.00   40.80
   8  -1  13   11.50   28.40
  -8  -1 -13  -34.50   39.90
   8  -1  13    0.30   38.10
  -8  -1 -13   34.80   41.00
   8   1  13   50.79   45.20
   8   1  13   35.80   49.90
  -9  -1 -13   10.50   48.80
   9  -1  13   70.99   34.50
   9  -1  13   90.89   46.50
  -9  -1 -13   86.79   49.20
   9   1  13  -21.10   54.39
   9   1  13  -16.90   60.49
  -9   1 -13   40.90   40.30
   9  -2 -13   57.59   52.99
   9  -2 -13  -31.20   51.79
  -9  -2  13   11.40   58.89
  -9  -2  13   97.29   47.20
  -9   2  13  -68.09   49.80
  -9   2  13   -8.10   45.20
   9   2 -13   37.20   41.10
   9   2 -13   31.10   55.79
   8  -2 -13  -42.80   41.30
  -8  -2  13   46.90   36.40
   8  -2 -13  -23.80   46.10
  -8  -2  13  -63.79   48.60
  -8   2  13   88.79   44.90
   8   2 -13   57.29   48.90
   8   2 -13   92.79   36.30
  -8   2  13   27.80   41.20
  -7  -2  13  -25.00   31.80
   7  -2 -13  107.69   41.10
   7  -2 -13   32.30   37.60
  -7  -2  13  -32.80   40.90
   7   2 -13   27.20   27.50
  -7   2  13   11.60   38.70
   6  -2 -13   76.19   38.50
  -6  -2  13  108.79   27.10
   6  -2 -13  120.99   37.90
  -6  -2  13  122.29   38.80
  -6   2  13  115.29   38.10
  -6   2  13  115.59   41.30
   6   2 -13   98.29   23.10
   6   2 -13  141.69   37.70
  -5  -2  13  -39.10   34.40
   5  -2 -13   10.80   30.80
  -5  -2  13    6.90   21.40
   5  -2 -13   10.20   32.90
   5   2 -13  -38.10   19.70
  -5   2  13    3.60   38.50
  -5   2  13   10.90   31.90
   5   2 -13  -19.60   28.50
   4  -2 -13  220.08   35.10
  -4  -2  13  149.88   21.30
   4  -2 -13  153.58   32.60
  -4  -2  13  152.58   32.20
   4   2 -13  165.58   28.30
  -4   2  13  210.98   38.20
  -4   2  13  145.59   44.00
   4   2 -13  174.78   20.80
   3  -2 -13   31.70   31.70
   3  -2 -13   13.70   28.80
  -3  -2  13   -2.10   14.80
  -3  -2  13   13.90   28.50
  -3   2  13   -1.10   28.80
  -3   2  13   97.59   33.30
   3   2 -13   14.70   16.80
   2  -2 -13  749.03   56.79
   2  -2 -13  716.33   55.19
  -2  -2  13  760.22   47.70
  -2  -2  13  770.22   31.60
  -2   2  13  764.92   59.19
  -2   2  13  785.22   52.49
   1  -2 -13   -9.40   25.90
  -1  -2  13    7.10   23.80
   1  -2 -13   25.90   29.10
  -1  -2  13    7.20   15.30
  -1   2  13  -34.00   31.10
  -1   2  13  -30.70   25.90
   0  -2 -13  146.89   30.60
   0  -2 -13  154.68   32.40
   0   2  13  185.98   29.90
   0   2  13  155.08   33.10
  -1  -2 -13    6.00   32.40
  -1  -2 -13   12.90   27.20
   1   2  13  -33.80   26.70
   1   2  13   13.10   33.90
  -2  -2 -13  259.27   37.50
  -2  -2 -13  256.37   34.60
   2   2  13  242.18   40.90
   2   2  13  261.67   34.30
  -3  -2 -13  -26.70   29.90
  -3  -2 -13   -1.30   32.50
   3   2  13   23.50   36.20
   3   2  13    7.10   32.30
  -4  -2 -13  333.67   43.00
  -4  -2 -13  320.57   40.20
   4   2  13  404.76   40.70
   4   2  13  316.97   44.10
  -5  -2 -13   56.69   36.20
  -5  -2 -13  136.49   41.20
   5   2  13   57.39   37.80
   5   2  13   -8.00   39.40
  -6  -2 -13   25.90   52.29
  -6  -2 -13   56.89   43.80
   6   2  13   29.40   43.90
   6   2  13   86.79   46.00
  -7  -2 -13   22.40   48.00
  -7  -2 -13   16.00   51.09
   7   2  13    8.40   55.49
   7   2  13  122.19   51.79
  -8  -2 -13  192.98   56.39
  -8  -2 -13   67.09   56.89
   8   2  13   81.79   67.39
   8   2  13  146.09   65.29
  -7  -3  13   17.40   57.09
   7  -3 -13   -4.90   50.09
   7  -3 -13  -48.40   44.10
  -7  -3  13   88.29   36.10
   7   3 -13   95.19   52.59
   7   3 -13  -58.09   27.90
  -7   3  13   80.59   45.80
  -6  -3  13   43.20   27.50
   6  -3 -13    8.80   48.00
   6  -3 -13   99.09   42.70
  -6  -3  13   62.79   49.60
   6   3 -13  -22.80   23.40
  -6   3  13    0.00   39.90
  -6   3  13   81.39   63.99
   5  -3 -13   54.29   38.50
   5  -3 -13   83.59   46.60
  -5  -3  13   17.60   23.00
  -5  -3  13  -28.40   41.70
  -5   3  13  -33.80   46.30
  -5   3  13   33.30   38.80
   4  -3 -13   29.80   41.70
   4  -3 -13  -65.49   35.60
  -4  -3  13   22.90   38.40
  -4   3  13  -24.10   45.60
  -4   3  13   55.59   35.00
   3  -3 -13  -12.00   39.90
   3  -3 -13    6.00   35.90
  -3   3  13   -3.80   34.00
  -3   3  13   52.29   45.10
   2  -3 -13   -0.80   39.10
   2  -3 -13  -22.20   34.70
  -2   3  13   29.30   32.70
  -2   3  13   57.39   42.30
   1  -3 -13   40.40   37.40
   1  -3 -13   47.60   34.00
  -1   3  13   56.09   46.00
  -1   3  13   30.30   33.20
   0  -3 -13  217.28   42.20
   0  -3 -13  287.87   40.90
   0   3  13  277.57   36.10
   0   3  13  227.58   47.70
  -1  -3 -13  163.98   49.20
  -1  -3 -13   24.50   35.30
   1   3  13   31.90   36.00
   1   3  13   18.60   46.00
  -2  -3 -13  127.29   39.50
  -2  -3 -13  150.08   46.90
   2   3  13  124.79   38.50
   2   3  13  145.99   51.59
  -3  -3 -13   34.60   40.90
  -3  -3 -13  -16.90   46.40
   3   3  13   96.19   49.20
   3   3  13   92.69   41.80
  -4  -3 -13   90.19   53.19
  -4  -3 -13   27.80   42.50
   4   3  13  -13.20  100.49
   4   3  13  -11.40   44.70
  -5  -3 -13   -2.70   55.19
  -5  -3 -13   55.79   48.60
   5   3  13   -3.10   55.49
   5   3  13   78.79   50.19
  -6  -3 -13    7.50   58.99
  -6  -3 -13   84.59   66.89
   6   3  13  -13.80   63.39
   6   3  13   52.29   65.29
   2  -4 -13   32.20   47.20
   2  -4 -13  -72.99   73.79
  -2   4  13   20.20   42.40
   1  -4 -13  110.39   60.69
   1  -4 -13   55.59   50.59
  -1   4  13   99.69   45.10
   0  -4 -13   54.19   49.90
   0  -4 -13   43.70   58.19
   0   4  13   70.49   45.90
  -1  -4 -13  -52.99   51.89
   1   4  13  107.69   47.30
  10   0 -14  -51.39   51.09
 -10   0  14    9.70   58.49
   9   0 -14  -27.10   42.50
  -9   0  14   20.70   50.89
  -9   0  14  -43.70   41.90
   9   0 -14  -20.30   45.90
   8   0 -14 1119.49   78.59
  -8   0  14 1095.79   69.99
   8   0 -14 1101.39   74.39
  -8   0  14  934.91   81.99
  -7   0  14   19.70   33.40
   7   0 -14   14.90   32.60
   7   0 -14   27.90   58.09
  -7   0  14   23.20   40.50
  -6   0  14  180.68   38.20
  -6   0  14  154.88   32.00
   6   0 -14  185.38   35.70
   6   0 -14  180.18   32.40
   5   0 -14  -18.10   30.00
   5   0 -14  -39.00   26.40
  -5   0  14   21.20   30.90
  -5   0  14   42.70   25.40
  -4   0  14  313.37   34.30
   4   0 -14  357.16   31.90
  -4   0  14  278.17   29.40
   4   0 -14  294.87   33.60
  -3   0  14  -23.70   24.40
  -3   0  14   -8.50   20.90
   3   0 -14    9.00   22.80
   3   0 -14   12.10   25.40
   2   0 -14  -15.30   23.80
   2   0 -14   70.89   23.10
  -2   0  14  -26.40   22.90
  -2   0  14    6.20   24.50
  -1   0  14   -6.80   22.50
   1   0 -14  -16.10   22.30
  -1   0  14   -4.30   20.40
   1   0 -14  -14.70   18.30
   0   0  14 1229.98   46.40
   0   0 -14 1280.67   43.40
   0   0 -14 1160.08   46.60
   0   0  14 1175.48   48.30
  -1   0 -14  -22.40   18.00
   1   0  14   25.60   23.90
  -1   0 -14    1.80   20.90
   1   0  14    8.40   21.80
  -2   0 -14 1835.62   47.00
   2   0  14 1785.12   49.70
   2   0  14 1747.33   55.19
  -2   0 -14 1631.74   50.29
  -3   0 -14  -26.20   31.10
   3   0  14    4.50   25.70
   4   0  14  162.68   30.20
  -4   0 -14  166.28   22.80
   4   0  14  147.49   28.60
   5   0  14   14.50   30.70
   5   0  14  -20.70   25.60
  -5   0 -14    0.30   19.50
  -6   0 -14   33.00   23.00
   6   0  14   41.00   33.90
   6   0  14    0.00   29.60
   7   0  14   35.10   34.40
  -7   0 -14  -32.80   38.20
   7   0  14  -16.20   36.90
  -7   0 -14    2.20   24.50
   8   0  14  412.96   52.39
   8   0  14  479.05   52.39
  -8   0 -14  350.06   45.30
  -8   0 -14  527.35   54.19
  -9   0 -14   -1.00   49.10
  -9   0 -14   85.89   38.00
   9   0  14   37.30   50.49
   9   0  14 -105.19   48.00
 -10  -1  14 -109.69   52.39
  10  -1 -14   47.60   55.99
 -10  -1  14   44.40   63.29
  10  -1 -14   26.20   57.89
 -10   1  14   57.19   60.49
  10   1 -14   50.09   62.79
 -10   1  14   77.29   53.29
  10   1 -14   60.79   54.29
   9  -1 -14  114.59   49.70
  -9  -1  14  106.79   53.09
  -9  -1  14   -0.40   43.70
   9  -1 -14  101.99   51.99
   9   1 -14   27.70   52.79
  -9   1  14  171.28   47.10
  -9   1  14  -20.70   50.69
   9   1 -14  118.59   46.20
   8  -1 -14   95.99   44.90
  -8  -1  14   -4.20   36.80
  -8  -1  14   73.19   46.80
   8  -1 -14  103.79   40.80
  -8   1  14   49.30   44.00
   8   1 -14    4.40   37.30
   8   1 -14   74.39   46.00
  -8   1  14  135.19   40.60
  -7  -1  14  108.19   41.60
   7  -1 -14   72.59   38.80
  -7  -1  14   76.69   29.70
   7  -1 -14   83.49   39.60
  -7   1  14  111.79   37.10
   7   1 -14  104.79   31.30
   7   1 -14   81.19   39.00
  -7   1  14  113.19   41.80
  -6  -1  14  124.99   27.50
   6  -1 -14  143.99   35.50
   6  -1 -14   96.69   34.30
  -6  -1  14  114.39   39.10
   6   1 -14  135.29   37.90
  -6   1  14   85.69   35.50
   6   1 -14  148.59   30.30
   5  -1 -14  210.38   33.70
   5  -1 -14  247.78   35.20
  -5  -1  14  255.77   29.00
  -5  -1  14  236.28   36.50
   5   1 -14  215.18   28.20
  -5   1  14  239.58   36.30
   5   1 -14  253.27   34.10
   4  -1 -14  222.18   32.90
  -4  -1  14  182.58   25.10
  -4  -1  14  204.48   32.80
   4  -1 -14  198.48   34.00
   4   1 -14  186.58   33.80
   4   1 -14  161.78   29.70
  -4   1  14  235.38   32.80
  -3  -1  14   52.39   27.40
   3  -1 -14   12.30   25.10
   3  -1 -14   24.00   27.00
  -3   1  14  -17.30   34.90
   3   1 -14   39.20   22.80
  -3   1  14   29.60   27.70
  -2  -1  14  702.13   46.90
  -2  -1  14  581.84   51.89
   2  -1 -14  694.13   52.29
   2  -1 -14  701.83   48.60
   2   1 -14  712.23   42.40
   2   1 -14  758.72   34.80
  -2   1  14  698.63   51.59
  -2   1  14  638.34   50.79
  -1  -1  14  577.04   44.00
   1  -1 -14  651.33   48.90
   1  -1 -14  554.14   48.00
  -1   1  14  649.43   48.80
   1   1 -14  605.54   32.50
  -1   1  14  589.64   49.00
   1   1 -14  666.53   40.60
   0  -1  14   90.89   24.50
   0  -1 -14  125.19   26.80
   0  -1  14  134.79   22.20
   0  -1 -14   76.29   26.50
   0   1 -14  113.09   22.90
   0   1 -14   87.99   18.50
   0   1  14  113.39   26.80
   0   1  14   91.59   28.90
   1  -1  14   39.80   24.30
   1  -1  14   19.30   16.80
  -1  -1 -14   28.50   24.30
  -1  -1 -14   81.19   26.00
   1   1  14   70.79   27.50
   1   1  14   29.90   26.70
  -1   1 -14   61.69   21.50
  -1   1 -14   30.30   25.40
   2  -1  14   61.99   25.90
  -2  -1 -14   70.29   28.00
   2  -1  14  136.99   18.90
  -2  -1 -14  125.29   29.90
   2   1  14  135.39   30.30
  -2   1 -14   96.29   21.60
   2   1  14  102.19   29.30
   3  -1  14  175.88   21.10
  -3  -1 -14  132.59   30.60
  -3  -1 -14  194.18   30.20
   3  -1  14  127.89   27.60
   3   1  14  120.79   32.20
   3   1  14  181.88   34.60
  -4  -1 -14  166.48   31.70
   4  -1  14  207.98   22.70
   4  -1  14  139.79   29.30
  -4  -1 -14  198.48   32.30
   4   1  14  163.18   34.10
   4   1  14  177.98   35.20
  -5  -1 -14    6.50   31.60
  -5  -1 -14   10.20   30.80
   5  -1  14   -2.00   19.20
   5  -1  14  -17.60   29.20
   5   1  14   22.40   33.40
   5   1  14   32.00   34.10
   6  -1  14  224.58   23.80
  -6  -1 -14  132.79   36.90
  -6  -1 -14  215.88   37.70
   6  -1  14   80.49   36.50
   6   1  14  171.18   40.50
  -6   1 -14  135.09   28.90
   6   1  14  173.38   41.40
   7  -1  14   61.09   38.20
  -7  -1 -14  105.99   38.70
   7  -1  14  117.59   28.20
  -7  -1 -14   90.19   41.10
   7   1  14  124.99   44.70
   7   1  14  144.19   46.20
   8  -1  14  184.48   46.90
   8  -1  14  214.38   32.90
  -8  -1 -14  175.98   47.80
  -8  -1 -14  274.77   49.40
   8   1  14  150.98   56.09
   8   1  14  263.07   57.89
   9  -1  14  128.19   56.39
  -9  -1 -14  -35.30   51.09
   9   1  14   78.39   63.49
   9   1  14   -4.20   61.49
   9  -2 -14   76.29   56.99
   9  -2 -14  172.48   56.69
  -9  -2  14  150.48   49.40
  -9  -2  14   81.99   62.59
   9   2 -14  105.29   62.89
  -9   2  14   94.69   53.29
   9   2 -14  155.98   46.00
  -9   2  14   70.69   56.69
  -8  -2  14   85.99   41.40
  -8  -2  14  -38.10   52.39
   8  -2 -14  -75.19   50.29
   8  -2 -14   -7.90   47.00
  -8   2  14   17.10   46.70
   8   2 -14   58.69   40.60
   8   2 -14  141.69   55.49
  -7  -2  14  315.37   49.30
   7  -2 -14  335.77   49.00
  -7  -2  14  307.37   36.70
   7  -2 -14  346.27   49.70
   7   2 -14  277.07   34.10
  -7   2  14  306.07   48.40
   6  -2 -14  101.09   41.50
  -6  -2  14  127.49   32.50
  -6  -2  14  184.98   41.30
   6  -2 -14  149.88   39.60
   6   2 -14  189.18   39.10
   6   2 -14  154.58   28.40
  -6   2  14  126.19   40.40
  -6   2  14  204.58   43.20
  -5  -2  14   -5.50   35.70
   5  -2 -14   33.20   35.40
  -5  -2  14   51.69   24.00
   5  -2 -14   -9.70   33.30
  -5   2  14   40.80   38.50
  -5   2  14   -0.30   35.80
   5   2 -14   -5.80   32.80
   5   2 -14   24.70   20.80
  -4  -2  14  148.09   34.10
  -4  -2  14  122.09   20.20
   4  -2 -14  146.09   35.00
  -4   2  14   88.19   35.70
   4   2 -14  160.78   30.50
  -4   2  14  181.38   40.90
   4   2 -14  129.89   21.00
  -3  -2  14  395.06   30.00
  -3  -2  14  343.57   36.00
   3  -2 -14  400.26   39.70
   3  -2 -14  354.76   38.90
  -3   2  14  375.96   42.10
   3   2 -14  275.97   29.10
  -3   2  14  328.07   38.60
   2  -2 -14  444.66   40.00
   2  -2 -14  363.16   37.30
  -2  -2  14  368.26   34.60
  -2  -2  14  442.86   31.00
  -2   2  14  343.07   39.70
  -2   2  14  345.17   37.50
   1  -2 -14  447.16   40.20
   1  -2 -14  384.26   37.80
  -1   2  14  371.76   40.60
  -1   2  14  399.36   37.10
   0  -2 -14   87.09   30.60
   0  -2 -14   52.69   31.80
   0   2  14   85.19   33.70
   0   2  14   85.39   32.30
  -1  -2 -14  423.36   38.90
   1   2  14  435.46   53.09
   1   2  14  429.26   40.00
  -2  -2 -14  166.38   39.20
  -2  -2 -14   76.79   32.60
   2   2  14  106.79   38.40
   2   2  14  179.58   36.50
  -3  -2 -14  -39.70   35.20
  -3  -2 -14  -10.40   32.70
   3   2  14   25.50   37.60
   3   2  14   50.79   34.60
  -4  -2 -14  261.37   44.90
  -4  -2 -14  221.98   40.90
   4   2  14  178.68   45.90
   4   2  14  180.18   41.20
  -5  -2 -14  270.47   44.40
  -5  -2 -14  280.87   53.69
   5   2  14  272.07   48.00
   5   2  14  265.07   48.70
  -6  -2 -14  111.79   47.30
  -6  -2 -14  162.78   49.60
   6   2  14  124.09   51.49
   6   2  14  132.89   50.09
  -7  -2 -14  131.19   55.99
  -7  -2 -14    4.90   51.89
   7   2  14   38.80   56.79
   7   2  14   10.60   55.69
  -8  -2 -14   19.40   66.39
   8   2  14   32.30   70.89
  -7  -3  14   60.99   39.30
   7  -3 -14   25.60   56.89
  -7  -3  14    1.80   62.89
   7  -3 -14   -5.50   48.40
  -7   3  14   83.79   50.79
  -6  -3  14  -35.80   27.70
   6  -3 -14   61.49   44.50
   6  -3 -14   31.40   53.59
  -6  -3  14  -23.50   51.89
  -6   3  14  -20.80   44.50
   6   3 -14   71.69   46.70
  -6   3  14   15.80   56.89
   5  -3 -14   97.39   44.40
   5  -3 -14  108.19   51.49
  -5  -3  14    4.00   26.10
  -5  -3  14   73.59   46.40
  -5   3  14   58.49   53.29
  -5   3  14  125.39   42.60
  -4  -3  14   13.40   20.80
   4  -3 -14   52.09   46.40
   4  -3 -14   17.60   42.10
  -4   3  14   23.80   50.89
  -4   3  14    2.70   39.10
   3  -3 -14  -41.00   44.50
   3  -3 -14  -18.60   38.40
  -3   3  14   57.99   47.30
  -3   3  14  -44.00   38.90
   2  -3 -14   49.90   39.00
   2  -3 -14   20.00   41.50
  -2   3  14    0.00   36.20
  -2   3  14  105.59   44.90
   1  -3 -14  162.98   39.20
   1  -3 -14  110.29   43.30
  -1   3  14  107.49   49.70
  -1   3  14  132.39   37.90
   0  -3 -14   79.69   39.80
   0  -3 -14  -14.10   40.30
   0   3  14    2.70   50.59
   0   3  14   41.00   35.80
  -1  -3 -14  -20.50   38.30
   1   3  14  -74.49   49.50
   1   3  14    8.10   39.90
  -2  -3 -14  -17.60   41.10
  -2  -3 -14  -10.50   51.09
   2   3  14   29.10   50.29
   2   3  14   60.39   41.00
  -3  -3 -14  213.08   48.80
  -3  -3 -14   63.89   51.49
   3   3  14  158.08   45.70
   3   3  14  141.89   58.19
  -4  -3 -14    8.60   49.80
  -4  -3 -14   39.70   55.39
   4   3  14  125.39   57.39
   4   3  14    1.60   49.90
  -5  -3 -14   27.00   55.09
  -5  -3 -14  -99.79   60.29
   5   3  14  100.09   64.89
   5   3  14 -140.59   57.49
  10   0 -15   73.39   55.29
 -10   0  15   58.39   54.69
 -10   0  15  -18.40   62.09
  10   0 -15  -66.29   97.39
   9   0 -15  522.55   61.69
   9   0 -15  505.75   56.99
  -9   0  15  508.95   62.09
  -9   0  15  500.35   53.99
  -8   0  15   46.80   41.20
   8   0 -15    7.20   40.60
   8   0 -15   61.69   47.60
  -8   0  15  -50.39   48.40
  -7   0  15   47.80   34.40
  -7   0  15   29.10   41.50
   7   0 -15   92.09   43.00
   7   0 -15   15.20   36.30
  -6   0  15  -31.00   37.80
   6   0 -15   20.30   31.90
  -6   0  15  -20.10   30.20
   6   0 -15    2.90   34.20
   5   0 -15  164.88   35.60
  -5   0  15  203.58   31.50
   5   0 -15  189.48   33.10
  -5   0  15  119.49   36.30
  -4   0  15   -5.50   30.70
  -4   0  15   20.90   24.50
   4   0 -15    1.00   28.90
   4   0 -15  -22.40   25.40
   3   0 -15   42.10   26.00
  -3   0  15    4.30   21.90
   3   0 -15   20.80   27.80
  -3   0  15    3.40   28.30
   2   0 -15   27.20   24.50
  -2   0  15  -33.30   25.30
  -2   0  15    8.60   25.40
   2   0 -15   30.80   24.50
  -1   0  15 2567.14   65.19
  -1   0  15 2564.84   62.69
   1   0 -15 2578.74   59.59
   1   0 -15 2623.14   64.09
   0   0  15  -41.10   23.50
   0   0  15   -9.10   24.80
   0   0 -15  -42.50   21.80
   0   0 -15  -42.10   23.60
   1   0  15   22.50   22.00
  -1   0 -15   52.49   23.40
   1   0  15   31.90   25.60
  -1   0 -15   -9.40   21.00
   2   0  15   36.10   27.90
  -2   0 -15  -16.90   22.20
   2   0  15   63.09   30.00
   3   0  15  601.54   53.89
   3   0  15  606.94   47.80
  -4   0 -15   16.70   20.30
   4   0  15  -30.40   31.30
   4   0  15   -6.20   25.40
  -5   0 -15  -30.80   22.90
   5   0  15   13.50   32.50
   5   0  15  -39.70   27.60
   6   0  15   42.00   31.30
   6   0  15   39.80   40.90
  -6   0 -15   16.10   37.90
  -6   0 -15  -12.40   25.30
   7   0  15  172.48   40.60
  -7   0 -15  116.39   40.10
  -7   0 -15  154.08   30.80
   7   0  15  199.58   46.00
  -8   0 -15   -1.00   33.20
  -8   0 -15   16.80   39.90
   8   0  15   67.29   48.30
   8   0  15    1.20   45.80
 -10  -1  15    5.80   68.79
  10  -1 -15  -27.00   59.99
  10  -1 -15   50.39   63.29
 -10  -1  15   24.30   55.59
  10   1 -15  -35.50   57.19
 -10   1  15   99.99   64.39
 -10   1  15   75.49   56.79
  10   1 -15   -0.20   68.09
   9  -1 -15   81.79   54.89
   9  -1 -15   54.69   51.09
  -9  -1  15    1.20   56.19
  -9  -1  15   57.99   47.30
   9   1 -15    6.70   45.50
  -9   1  15  -57.29   56.39
   9   1 -15   57.99   55.79
  -9   1  15   66.79   50.59
  -8  -1  15  169.18   40.50
   8  -1 -15  112.79   48.80
   8  -1 -15  139.89   47.10
  -8  -1  15  274.17   54.09
   8   1 -15  122.09   49.10
  -8   1  15  256.77   52.19
   8   1 -15  123.79   40.40
  -8   1  15  159.38   43.90
   7  -1 -15  430.56   49.20
  -7  -1  15  519.75   54.59
   7  -1 -15  471.15   49.50
  -7  -1  15  580.74   57.99
   7   1 -15  424.46   39.70
  -7   1  15  412.26   94.49
  -7   1  15  428.06   44.90
   7   1 -15  457.15   49.90
  -6  -1  15   15.70   28.60
  -6  -1  15   -0.70   38.10
   6  -1 -15    4.30   36.50
   6  -1 -15   37.30   34.30
   6   1 -15  -40.10   28.50
  -6   1  15    0.00   37.80
   6   1 -15    2.30   37.20
  -6   1  15   -6.00   32.40
   5  -1 -15   19.80   32.50
  -5  -1  15   14.10   24.90
   5  -1 -15   21.30   34.20
  -5  -1  15   -3.30   35.60
   5   1 -15   43.10   33.00
  -5   1  15  -16.30   34.30
   5   1 -15   86.29   27.60
   4  -1 -15  514.65   54.59
  -4  -1  15  483.55   40.40
   4  -1 -15  444.06   40.50
  -4  -1  15  413.26   43.90
  -4   1  15  434.76   42.10
   4   1 -15  458.25   48.30
  -4   1  15  463.65   40.90
   4   1 -15  541.95   42.10
  -3  -1  15  550.04   40.30
  -3  -1  15  483.05   52.49
   3  -1 -15  467.15   51.19
  -3   1  15  485.75   39.80
   3   1 -15  441.66   30.00
  -3   1  15  457.35   39.00
  -2  -1  15  364.76   34.30
  -2  -1  15  450.05   37.30
   2  -1 -15  470.65   38.70
   2  -1 -15  342.77   34.80
  -2   1  15  441.96   39.60
   2   1 -15  498.45   34.40
  -2   1  15  370.76   36.40
   2   1 -15  429.46   45.30
  -1  -1  15  201.98   30.10
   1  -1 -15  247.38   31.40
   1  -1 -15  212.58   32.60
  -1  -1  15  220.88   23.90
   1   1 -15  240.38   27.60
  -1   1  15  210.48   33.40
   1   1 -15  215.18   21.60
  -1   1  15  172.08   32.30
   0  -1  15   58.79   26.60
   0  -1  15  108.59   20.30
   0  -1 -15   57.99   26.90
   0  -1 -15   50.39   28.50
   0   1 -15   79.69   17.30
   0   1  15   96.39   29.20
   0   1  15   72.69   28.60
   0   1 -15   94.19   23.60
  -1  -1 -15  327.57   33.50
  -1  -1 -15  370.96   36.20
   1  -1  15  312.47   30.30
   1  -1  15  340.47   32.40
  -1   1 -15  360.66   29.00
  -1   1 -15  396.16   29.90
   1   1  15  430.36   38.10
   1   1  15  355.96   35.90
   2  -1  15   69.59   26.30
   2  -1  15   89.59   17.80
  -2  -1 -15   59.89   30.40
  -2   1 -15   66.99   23.50
   2   1  15   38.30   31.60
   2   1  15   62.99   32.00
   3  -1  15   -6.90   18.30
   3  -1  15  -44.50   24.80
  -3  -1 -15   -0.90   27.90
  -3  -1 -15   34.20   29.20
   3   1  15    5.80   30.60
   3   1  15  -15.10   31.50
  -4  -1 -15  201.88   35.00
   4  -1  15  177.18   31.50
   4  -1  15  226.48   23.90
  -4  -1 -15  153.78   32.50
   4   1  15  188.38   38.50
   4   1  15  200.68   39.70
   5  -1  15  429.16   39.60
  -5  -1 -15  380.76   41.40
   5  -1  15  383.66   38.00
  -5  -1 -15  475.55   42.80
   5   1  15  347.57   42.80
   5   1  15  403.76   45.90
   6  -1  15  194.28   40.40
  -6  -1 -15  227.18   43.70
  -6  -1 -15  186.58   39.80
   6   1  15  285.77   47.30
   6   1  15  227.98   44.40
  -7  -1 -15   -7.20   43.90
   7  -1  15  -21.60   28.40
   7  -1  15  -94.19   42.60
  -7  -1 -15   30.20   40.00
  -7   1 -15   24.50   33.10
   7   1  15   -5.90   49.50
   7   1  15   34.90   49.70
  -8  -1 -15   17.10   47.90
   8  -1  15  -74.99   32.80
  -8  -1 -15   32.50   52.89
   8  -1  15  -49.10   48.40
   8   1  15   58.69   58.29
   8   1  15  -80.89   57.39
   8  -2 -15   77.19   56.39
   8  -2 -15   31.80   52.09
  -8  -2  15  -76.69   44.40
  -8  -2  15   -3.90   56.49
  -8   2  15  -43.00   52.79
   8   2 -15  138.09   55.99
   8   2 -15   53.99   40.00
  -7  -2  15  -59.99   48.20
   7  -2 -15   12.30   47.50
   7  -2 -15  102.89   47.80
  -7  -2  15  -68.09   35.40
  -7   2  15  -19.30   52.79
  -7   2  15   78.99   49.00
   7   2 -15   21.90   30.50
   6  -2 -15  146.99   43.70
  -6  -2  15  163.18   45.90
  -6  -2  15  132.79   31.10
   6  -2 -15  106.09   44.30
  -6   2  15  171.98   45.70
   6   2 -15  109.99   29.30
  -6   2  15   75.39   46.20
   6   2 -15   96.49   41.60
  -5  -2  15   48.30   24.50
  -5  -2  15   -0.20   39.40
   5  -2 -15   -0.70   37.40
   5  -2 -15   70.89   39.90
   5   2 -15   44.00   22.80
  -5   2  15   86.99   40.80
   5   2 -15   42.50   34.80
  -5   2  15   54.39   38.30
  -4  -2  15  168.48   21.90
   4  -2 -15  205.58   38.90
   4  -2 -15  192.28   38.90
  -4  -2  15  158.58   37.90
  -4   2  15   92.79   41.10
   4   2 -15  141.49   21.90
  -4   2  15   87.19   37.90
   4   2 -15  178.58   32.50
   3  -2 -15   -9.30   34.40
  -3  -2  15   -3.70   17.50
  -3  -2  15  -31.10   35.20
   3  -2 -15  -28.10   34.40
   3   2 -15   53.19   29.60
  -3   2  15  -12.30   61.79
  -3   2  15  -35.40   36.60
  -2  -2  15  207.98   20.30
  -2  -2  15  195.58   35.20
   2  -2 -15  212.08   37.90
   2  -2 -15  208.08   37.90
  -2   2  15  190.38   39.80
  -2   2  15  249.58   38.30
   1  -2 -15   -9.90   30.00
   1  -2 -15  -17.30   33.70
  -1  -2  15    0.10   30.20
  -1   2  15   -3.70   36.60
  -1   2  15   19.00   31.40
   0  -2 -15   67.29   33.90
   0  -2 -15   85.99   32.40
   0   2  15  111.99   31.50
   0   2  15  104.89   42.30
  -1  -2 -15   26.30   34.30
   1   2  15   57.19   35.20
   1   2  15   30.10   38.40
  -2  -2 -15   96.19   35.60
  -2  -2 -15  151.18   41.30
   2   2  15   69.49   41.00
   2   2  15  104.49   36.20
  -3  -2 -15    8.70   35.20
  -3  -2 -15   53.59   43.10
   3   2  15   87.69   40.00
   3   2  15   31.80   42.00
  -4  -2 -15  331.27   47.50
  -4  -2 -15  283.97   46.30
   4   2  15  331.87   47.70
   4   2  15  412.06   51.59
  -5  -2 -15  -74.89   42.90
  -5  -2 -15   41.10   47.90
   5   2  15   37.70   47.80
  -6  -2 -15   65.49   53.59
  -6  -2 -15   28.60   49.10
   6   2  15   91.59   55.99
   6   2  15   96.39   55.59
  -7  -2 -15 -120.39   56.09
  -7  -2 -15  142.49   63.59
   7   2  15  -47.30   63.29
   7   2  15   67.29   64.69
   6  -3 -15  -37.70   56.89
   6  -3 -15   99.79   52.39
  -6  -3  15  -29.70   57.59
  -6   3  15   51.49   79.09
   6   3 -15  -21.80   48.90
  -6   3  15   83.99   52.29
   6   3 -15  -30.10   29.10
   5  -3 -15   37.30   48.50
  -5  -3  15  -28.00   25.00
  -5  -3  15   54.39   49.80
   5  -3 -15   67.59   55.59
  -5   3  15  -35.80   45.50
  -5   3  15  -48.20   56.19
  -4  -3  15   76.39   45.80
   4  -3 -15   24.50   45.40
  -4  -3  15   13.00   22.10
   4  -3 -15  -90.69   47.20
  -4   3  15   30.00   43.10
  -4   3  15   60.79   53.39
  -3  -3  15  112.29   23.00
   3  -3 -15  -23.60   47.10
   3  -3 -15   66.99   43.00
  -3   3  15   81.49   51.99
  -3   3  15  104.79   41.70
   2  -3 -15   28.10   47.20
   2  -3 -15  -32.10   41.40
  -2   3  15   47.70   49.10
  -2   3  15   79.79   40.30
   1  -3 -15   37.10   39.70
   1  -3 -15   40.40   44.40
  -1   3  15  -64.99   39.00
  -1   3  15   40.20   54.19
   0  -3 -15  220.48   45.50
   0  -3 -15  210.18   48.70
   0   3  15  173.88   57.29
   0   3  15  332.67   48.80
  -1  -3 -15    0.50   41.70
   1   3  15    4.80   54.59
   1   3  15   39.20   44.50
  -2  -3 -15  216.28   59.69
  -2  -3 -15  218.08   48.40
   2   3  15  151.88   58.09
   2   3  15  136.59   46.80
  -3  -3 -15   -5.20   49.00
  -3  -3 -15  -35.50   58.69
   3   3  15   56.79   49.60
   3   3  15 -115.19   58.99
  -4  -3 -15   21.10   60.89
  -4  -3 -15  -41.20   53.69
   4   3  15   10.80   61.59
   4   3  15   -6.40   59.69
  -5  -3 -15  116.19   81.39
  -5  -3 -15   86.09   60.09
   5   3  15  111.29   63.29
   5   3  15  145.99   70.29
   9   0 -16  -49.80   50.69
  -9   0  16   17.70   47.40
  -9   0  16  107.39   87.59
   9   0 -16   11.90   58.79
  -8   0  16  697.53   55.99
  -8   0  16  656.33   67.09
   8   0 -16  667.93   56.39
   8   0 -16  834.62   87.89
   7   0 -16  -27.30   43.60
  -7   0  16   16.60   46.00
   7   0 -16  -45.60   37.00
  -7   0  16    0.60   44.80
   6   0 -16   99.39   38.00
  -6   0  16  165.78   44.00
   6   0 -16  132.29   41.70
  -6   0  16  198.78   39.60
   5   0 -16  -12.10   36.80
   5   0 -16  -20.00   32.10
  -5   0  16   -7.90   35.30
  -5   0  16   -1.60   29.10
   4   0 -16   39.90   32.20
  -4   0  16   67.19   29.30
   4   0 -16   51.09   29.90
  -4   0  16   44.20   33.60
   3   0 -16  -16.90   25.70
  -3   0  16  -22.20   29.40
   3   0 -16  -29.50   27.70
  -2   0  16  149.59   30.40
   2   0 -16  202.28   30.40
  -2   0  16  205.48   34.20
   2   0 -16  197.48   31.30
  -1   0  16    5.40   27.20
  -1   0  16   23.40   28.50
   1   0 -16  -18.70   24.30
   1   0 -16  -12.50   26.90
   0   0  16 1998.20   63.79
   0   0 -16 1921.51   60.69
   1   0  16  -12.70   28.10
  -1   0 -16  -39.40   21.60
   1   0  16   -5.80   24.70
  -1   0 -16   23.40   25.70
  -2   0 -16  542.85   47.70
  -2   0 -16  617.54   40.90
   2   0  16  603.74   55.69
   2   0  16  632.94   48.20
   3   0  16   44.00   31.10
   3   0  16  -24.50   28.30
  -3   0 -16  -15.90   20.90
   4   0  16   32.30   33.00
   4   0  16   -1.30   27.90
   5   0  16   -5.10   35.60
  -5   0 -16  -10.40   23.40
   5   0  16  -83.79   30.30
  -6   0 -16   48.70   25.60
   6   0  16  142.89   37.60
  -6   0 -16  174.38   38.70
   6   0  16  176.68   47.10
   7   0  16   37.90   48.50
   7   0  16   53.39   41.60
  -7   0 -16  -22.00   31.10
  -7   0 -16  -23.30   37.40
  -8   0 -16  237.08   38.10
   8   0  16  141.19   57.99
   8   0  16   67.09   56.19
  -8   0 -16  189.38   60.99
   9  -1 -16  -25.30   57.39
   9  -1 -16   43.90   55.89
  -9  -1  16   49.90   49.60
  -9  -1  16  137.89   65.99
   9   1 -16    4.70   63.79
   9   1 -16  -16.30   50.19
  -9   1  16  -91.99   63.79
  -9   1  16   24.50   52.19
  -8  -1  16  106.89   42.30
  -8  -1  16   43.60   54.79
   8  -1 -16   15.80   52.89
   8  -1 -16   97.39   47.70
   8   1 -16   31.40   41.80
  -8   1  16   -5.90   43.60
   8   1 -16   55.99   54.89
  -8   1  16  -40.10   55.19
   7  -1 -16  165.28   45.50
  -7  -1  16  215.68   38.90
  -7  -1  16  146.89   51.59
   7  -1 -16   84.09   46.10
  -7   1  16  168.48   50.19
   7   1 -16  209.28   39.00
  -7   1  16  162.48   41.90
   7   1 -16  140.89   47.00
  -6  -1  16  338.07   47.90
   6  -1 -16  369.86   45.70
   6  -1 -16  254.37   46.20
  -6  -1  16  294.77   38.90
  -6   1  16  285.17   41.80
   6   1 -16  272.17   44.60
   6   1 -16  286.47   37.00
  -6   1  16  264.27   47.20
  -5  -1  16  171.38   43.30
   5  -1 -16  139.19   38.50
  -5  -1  16  159.98   30.00
   5  -1 -16  169.08   40.30
  -5   1  16  111.99   43.40
   5   1 -16  207.68   31.10
   5   1 -16  155.48   37.60
   4  -1 -16  100.29   35.00
  -4  -1  16  121.69   35.80
  -4  -1  16  157.48   27.60
   4  -1 -16  114.19   33.90
   4   1 -16  148.59   27.00
  -4   1  16  120.29   36.60
  -4   1  16  115.29   36.90
   4   1 -16   73.29   33.60
   3  -1 -16  238.78   34.40
  -3  -1  16  256.07   36.50
   3  -1 -16  278.87   38.90
  -3  -1  16  250.27   27.90
  -3   1  16  303.37   36.30
   3   1 -16  173.48   26.00
   3   1 -16  176.98   53.49
  -3   1  16  282.67   38.20
   2  -1 -16   31.60   29.10
   2  -1 -16   91.39   33.70
  -2  -1  16   60.19   38.40
  -2   1  16   78.29   32.30
   2   1 -16  116.89   21.90
   2   1 -16   22.10   26.30
  -2   1  16  -11.70   32.30
   1  -1 -16  327.17   35.50
  -1  -1  16  304.07   26.10
  -1  -1  16  317.27   35.30
   1  -1 -16  312.97   37.20
   1   1 -16  352.86   32.50
  -1   1  16  311.27   36.10
   1   1 -16  297.67   25.60
  -1   1  16  244.58   36.50
   0  -1  16  -22.30   27.80
   0  -1  16   52.29   20.20
   0  -1 -16   19.80   29.80
   0  -1 -16   22.00   30.80
   0   1  16   62.79   30.40
   0   1 -16   19.50   18.40
   0   1  16   97.49   31.90
   0   1 -16   32.00   25.70
  -1  -1 -16   11.20   26.80
  -1  -1 -16   52.29   31.60
   1  -1  16   24.40   18.70
   1  -1  16   44.90   28.30
  -1   1 -16   69.29   17.30
   1   1  16   46.40   33.30
  -1   1 -16   20.20   24.40
   1   1  16   70.09   30.80
   2  -1  16   93.99   19.00
  -2  -1 -16   82.39   32.80
   2  -1  16   49.70   29.80
   2   1  16   31.80   32.90
  -2   1 -16   55.99   17.90
   2   1  16   68.89   33.40
   3  -1  16  292.47   25.80
  -3  -1 -16  420.96   41.40
  -3  -1 -16  331.97   37.20
   3  -1  16  313.67   37.00
  -3   1 -16  351.66   31.10
   3   1  16  352.36   41.90
   3   1  16  316.27   40.90
  -4  -1 -16  256.47   39.60
  -4  -1 -16  250.47   40.00
   4  -1  16  282.57   25.50
   4  -1  16  198.38   36.70
   4   1  16  280.27   41.90
  -4   1 -16  256.07   22.60
   4   1  16  227.28   41.70
  -4   1 -16  275.27   31.20
  -5  -1 -16  189.38   39.90
   5  -1  16  227.88   25.90
  -5  -1 -16  162.48   38.90
   5  -1  16  181.18   38.00
   5   1  16  141.39   42.60
   5   1  16  206.98   43.80
   6  -1  16  159.68   27.80
  -6  -1 -16   -2.90   40.80
   6  -1  16   55.69   39.70
  -6  -1 -16  178.38   41.60
   6   1  16   43.50   48.80
   6   1  16   36.60   44.20
   7  -1  16   73.99   30.90
   7  -1  16   44.10   49.00
  -7  -1 -16  -10.20   45.90
  -7  -1 -16  -45.00   45.20
   7   1  16   96.19   55.59
   7   1  16   67.49   51.59
  -8  -1 -16   61.29   53.89
   8   1  16   79.49   67.39
  -8  -2  16  -43.50   63.19
  -8  -2  16   -7.40   44.90
   8  -2 -16   46.10   56.99
   8  -2 -16   36.90   59.99
  -8   2  16  -97.79   63.99
   8   2 -16   -0.10   41.90
   8   2 -16   91.89   82.39
  -8   2  16  -21.30   62.09
   7  -2 -16  394.16   57.29
  -7  -2  16  357.86   44.00
   7  -2 -16  315.07   56.29
  -7  -2  16  381.66   58.39
   7   2 -16  333.47   39.10
  -7   2  16  303.77   57.39
  -7   2  16  315.57   59.39
   6  -2 -16  -32.30   45.30
   6  -2 -16    0.50   46.90
  -6  -2  16   64.79   31.90
  -6  -2  16   87.29   48.70
  -6   2  16   36.30   49.20
   6   2 -16   14.70   42.70
  -6   2  16   74.29   47.60
   6   2 -16   -3.30   29.90
   5  -2 -16    9.80   41.40
  -5  -2  16  -20.10   43.70
   5  -2 -16  -43.90   38.70
  -5  -2  16   -3.10   26.60
  -5   2  16   62.69   47.60
   5   2 -16   16.80   37.80
  -5   2  16  -18.60   42.30
   5   2 -16   44.10   24.10
  -4  -2  16   79.09   22.60
   4  -2 -16  105.19   40.20
  -4  -2  16  131.39   41.50
   4  -2 -16   82.89   41.70
  -4   2  16   94.69   41.00
   4   2 -16   70.59   21.60
  -4   2  16   68.39   47.20
   4   2 -16  120.29   35.30
  -3  -2  16  416.26   34.30
  -3  -2  16  327.67   41.50
   3  -2 -16  330.17   43.10
   3  -2 -16  232.28   59.19
  -3   2  16  272.97   44.40
   3   2 -16  355.46   35.20
   3   2 -16  348.47   33.20
  -3   2  16  254.77   46.60
  -2  -2  16   33.90   17.20
   2  -2 -16   50.99   37.10
  -2  -2  16    9.90   36.40
   2  -2 -16   26.50   35.80
  -2   2  16   -1.00   36.60
  -2   2  16  -13.40   85.99
  -1  -2  16   43.90   34.50
   1  -2 -16  -51.49   36.00
   1  -2 -16   18.30   33.60
  -1   2  16    5.90   40.70
  -1   2  16  -51.29   35.30
   0  -2 -16   18.50   34.90
   0  -2 -16   78.59   36.00
   0   2  16   84.89   37.30
   0   2  16   70.69   40.00
  -1  -2 -16  444.36   45.50
  -1  -2 -16  415.86   44.00
   1   2  16  396.06   49.70
   1   2  16  401.96   44.70
  -2  -2 -16    5.90   36.60
  -2  -2 -16   67.19   43.50
   2   2  16  127.39   38.40
   2   2  16  -15.20   42.10
  -3  -2 -16    4.90   40.50
  -3  -2 -16   64.79   47.70
   3   2  16   62.19   47.60
   3   2  16   77.09   42.20
  -4  -2 -16  192.48   47.70
  -4  -2 -16  247.98   49.99
   4   2  16  213.38   60.39
   4   2  16  233.28   48.40
  -5  -2 -16  309.27   51.09
  -5  -2 -16  280.17   55.99
   5   2  16  239.08   56.19
   5   2  16  265.47   56.69
  -6  -2 -16  -48.30   52.59
  -6  -2 -16   71.39   59.19
   6   2  16   71.99   57.69
   6   2  16   44.20   57.29
   5  -3 -16  -19.80   60.09
  -5  -3  16  102.29   57.99
  -5  -3  16   56.99   27.60
   5  -3 -16   -7.30   54.69
  -5   3  16    5.90   54.29
  -5   3  16  -83.19   62.49
   4  -3 -16  113.49   57.69
   4  -3 -16    5.60   50.29
  -4  -3  16   81.89   50.29
  -4  -3  16   21.80   24.80
  -4   3  16   41.30   51.09
  -4   3  16   32.60   59.69
   3  -3 -16   85.39   46.90
   3  -3 -16  -17.50   51.99
  -3   3  16   69.79   47.90
  -3   3  16  140.99   58.29
   2  -3 -16  -79.09   45.70
   2  -3 -16   17.40   48.60
  -2   3  16  -18.00   45.20
  -2   3  16   92.19   55.89
   1  -3 -16  205.28   54.99
   1  -3 -16  327.67   48.10
  -1   3  16  253.07   60.79
  -1   3  16  237.18   46.60
   0  -3 -16   53.69   48.60
   0  -3 -16   41.80   47.40
   0   3  16   20.60   55.69
   0   3  16   22.50   44.10
  -1  -3 -16  -64.89   46.70
  -1  -3 -16   -1.50   48.90
   1   3  16  -11.00   63.69
   1   3  16   72.99   47.00
  -2  -3 -16   22.70   64.89
  -2  -3 -16   72.89   51.29
   2   3  16   51.79   50.89
   2   3  16   -3.70   61.19
  -3  -3 -16  -21.10   64.99
  -3  -3 -16   31.60   55.59
   3   3  16  158.38   58.59
   3   3  16   24.60   67.89
  -4  -3 -16  -25.70   59.69
   4   3  16   85.69   62.39
   4   3  16  -78.19   67.29
   9   0 -17  281.97   66.89
  -9   0  17  242.68  101.19
  -9   0  17  108.79   56.89
   9   0 -17  169.88   60.49
   8   0 -17  -61.29   53.49
  -8   0  17   57.39   46.80
  -8   0  17  -13.30   57.79
   8   0 -17   31.60   48.30
   7   0 -17   50.89   49.20
   7   0 -17   -0.40   40.90
  -7   0  17   80.89   41.80
  -7   0  17  -38.70   47.90
   6   0 -17   -6.80   39.30
  -6   0  17    5.60   44.00
  -6   0  17   16.00   35.50
   6   0 -17  -31.80   41.70
   5   0 -17   31.10   32.80
   5   0 -17    3.20   38.20
  -5   0  17   42.00   41.50
  -5   0  17   10.20   30.60
  -4   0  17  -19.10   36.20
  -4   0  17  -15.50   28.60
   4   0 -17  -54.09   33.30
   4   0 -17  -18.00   28.90
   3   0 -17  -17.80   30.50
  -3   0  17   -8.10   33.60
  -3   0  17   -0.50   33.20
   3   0 -17   -9.90   28.20
   2   0 -17   68.19   32.60
   2   0 -17    9.80   27.80
  -2   0  17  -22.70   28.80
  -2   0  17   19.50   32.50
  -1   0  17 1541.55   63.99
   1   0 -17 1458.85   62.29
  -1   0  17 1304.77   58.79
   1   0 -17 1456.55   56.39
   0   0  17  -48.50   25.30
   0   0 -17  -41.90   23.50
   0   0  17  -12.40   30.20
   0   0 -17  -18.60   30.20
   1   0  17   78.49   31.70
   1   0  17   52.09   27.10
  -1   0 -17   56.99   28.30
  -1   0 -17   68.19   23.10
   2   0  17   46.20   28.00
  -2   0 -17   43.80   23.80
  -2   0 -17   14.90   27.60
   2   0  17  -26.10   32.60
   3   0  17   19.20   30.20
  -3   0 -17   34.50   25.10
   3   0  17   74.99   34.10
   4   0  17  -19.40   30.80
   4   0  17   18.80   37.40
   5   0  17   23.80   36.00
  -5   0 -17   53.09   41.30
  -5   0 -17   76.79   29.90
   5   0  17   94.49   41.40
   6   0  17   23.20   37.80
  -6   0 -17   31.90   40.40
   6   0  17   63.29   43.10
  -6   0 -17   -6.00   30.20
   7   0  17  329.27   59.49
  -7   0 -17  194.08   35.80
  -7   0 -17  231.88   46.30
   7   0  17  365.06   50.19
   9  -1 -17   22.80   65.99
  -9  -1  17   78.59   71.59
  -9  -1  17   37.90   54.89
   9  -1 -17   -2.00   62.99
   9   1 -17 -152.48   55.79
  -9   1  17  -36.30   70.19
  -9   1  17  -25.30   54.79
   9   1 -17   12.60   69.29
  -8  -1  17  148.39   48.30
  -8  -1  17   72.09   60.69
   8  -1 -17  103.79   56.39
  -8   1  17  100.89   49.00
  -8   1  17   45.30   57.79
   8   1 -17  144.19   47.00
   8   1 -17  168.08   58.29
  -7  -1  17  133.99   56.99
   7  -1 -17  103.59   64.69
   7  -1 -17  109.09   48.10
  -7  -1  17  191.38   41.60
   7   1 -17  174.78   51.99
  -7   1  17  196.28   46.50
  -7   1  17  124.89   55.29
   7   1 -17   62.49   39.30
  -6  -1  17   68.89   47.80
   6  -1 -17   45.20   44.80
   6  -1 -17  -28.80   44.40
  -6  -1  17   26.40   35.40
   6   1 -17   28.20   45.90
  -6   1  17  -28.80   48.50
   6   1 -17   -0.20   34.40
  -5  -1  17   64.79   30.70
   5  -1 -17   76.79   41.30
   5  -1 -17   20.60   38.20
  -5  -1  17   30.70   43.50
   5   1 -17   69.29   31.60
   5   1 -17   16.10   37.90
  -5   1  17  -22.40   41.40
  -5   1  17   28.50   43.00
   4  -1 -17   89.49   35.20
   4  -1 -17   63.29   37.70
  -4  -1  17   31.10   38.40
  -4  -1  17  113.59   30.00
  -4   1  17   87.09   38.90
  -4   1  17   74.59   39.10
   4   1 -17   80.59   27.50
  -3  -1  17  348.37   40.10
   3  -1 -17  304.97   40.40
  -3  -1  17  296.07   30.20
   3  -1 -17  275.47   40.20
   3   1 -17  337.97   42.30
   3   1 -17  263.77   30.70
  -3   1  17  357.06   42.30
  -3   1  17  335.07   41.60
   2  -1 -17  192.38   34.20
   2  -1 -17  176.88   37.40
  -2   1  17  260.17   38.80
   2   1 -17  190.38   32.40
  -2   1  17  207.28   38.30
   1  -1 -17  -10.80   30.90
  -1  -1  17   34.90   33.80
   1  -1 -17    6.70   34.50
  -1  -1  17   45.80   22.80
  -1   1  17    5.40   33.20
  -1   1  17    0.70   33.10
   1   1 -17    2.80   20.70
   1   1 -17   42.90   28.20
   0  -1  17  338.27   37.40
   0  -1  17  394.66   37.30
   0  -1 -17  344.07   39.20
   0  -1 -17  286.27   37.40
   0   1 -17  384.36   33.80
   0   1  17  363.96   40.00
   0   1  17  362.06   40.70
   0   1 -17  337.27   33.10
  -1  -1 -17  167.58   35.80
   1  -1  17  106.19   21.10
   1  -1  17  189.28   34.30
   1   1  17  184.68   38.00
  -1   1 -17  170.58   30.20
   1   1  17  227.08   39.10
  -1   1 -17  189.58   23.30
  -2  -1 -17   50.09   35.30
   2  -1  17   36.40   34.60
   2  -1  17   74.99   20.70
  -2  -1 -17   61.99   30.70
   2   1  17   64.49   36.90
   2   1  17   55.59   36.40
  -2   1 -17   24.80   25.90
  -2   1 -17   38.60   17.80
   3  -1  17   14.20   21.60
  -3  -1 -17   11.70   36.20
   3  -1  17  -35.10   33.50
  -3   1 -17    3.20   18.40
   3   1  17   93.19   38.40
   3   1  17    2.00   37.70
  -4  -1 -17  -34.30   36.80
   4  -1  17   68.99   22.80
  -4  -1 -17    5.10   36.30
   4  -1  17  -19.50   36.60
  -4   1 -17    4.20   29.90
  -4   1 -17   -6.60   19.70
   4   1  17   34.20   39.80
   4   1  17    8.50   38.90
  -5  -1 -17  278.87   44.40
   5  -1  17  298.57   30.20
  -5  -1 -17  280.57   45.30
   5  -1  17  247.08   43.50
   5   1  17  233.38   51.79
   5   1  17  197.08   49.30
   6  -1  17  226.18   47.00
  -6  -1 -17  176.58   48.30
  -6  -1 -17  279.37   48.30
   6   1  17  290.97   55.69
   6   1  17  287.37   52.09
   7  -1  17  -29.10   50.19
   7  -1  17  105.99   33.10
  -7  -1 -17  -30.90   52.59
  -7  -1 -17   96.79   49.80
   7   1  17   48.80   55.09
   7   1  17   -0.70   61.59
  -7  -2  17   22.20   38.60
   7  -2 -17   49.20   58.19
  -7  -2  17  128.49   60.69
   7  -2 -17   -6.20   55.39
  -7   2  17    7.10  125.29
   7   2 -17  -53.79   52.09
   7   2 -17   -2.40   39.10
  -7   2  17  -44.50   58.99
  -6  -2  17  206.28   38.40
  -6  -2  17  196.28   55.49
   6  -2 -17  195.28   54.99
   6  -2 -17   96.69   52.89
   6   2 -17  240.28   48.70
  -6   2  17  164.38   55.99
   6   2 -17  194.98   35.80
  -6   2  17  275.77  113.99
  -5  -2  17  164.98   32.30
  -5  -2  17  165.48   50.99
   5  -2 -17  111.69   46.70
   5  -2 -17  139.59   46.70
  -5   2  17   82.89   65.69
  -5   2  17  -25.90   49.70
   5   2 -17  125.49   42.00
   5   2 -17   52.99   27.60
   4  -2 -17   37.80   44.50
  -4  -2  17   49.40   23.80
  -4  -2  17   72.09   45.80
   4  -2 -17  121.29   45.20
  -4   2  17   52.79   44.60
  -4   2  17   46.40   48.80
   4   2 -17   32.10   22.70
   3  -2 -17  -12.10   39.10
   3  -2 -17   31.40   45.30
  -3  -2  17   36.30   41.60
  -3  -2  17   51.09   22.10
   3   2 -17  -22.00   34.00
  -3   2  17  -33.10   45.70
   3   2 -17   -6.00   20.60
  -3   2  17  -24.50   41.90
  -2  -2  17   41.30   41.80
   2  -2 -17   50.39   40.70
   2  -2 -17   14.70   38.50
  -2   2  17   35.70   43.80
  -2   2  17   44.50   46.80
  -1  -2  17  -53.79   37.00
  -1  -2  17   63.99   22.10
   1  -2 -17   17.30   38.00
   1  -2 -17  -20.40   39.50
  -1   2  17  -53.59   38.80
  -1   2  17   53.59   44.80
   0  -2 -17  123.59   43.60
   0  -2  17   99.69   23.30
   0  -2 -17  186.18   39.10
   0   2  17  126.79   45.50
   0   2  17  133.49   41.00
  -1  -2 -17   41.80   40.40
  -1  -2 -17   14.20   42.20
   1   2  17  119.19   43.10
   1   2  17   23.20   47.40
  -2  -2 -17   15.00   40.20
   2   2  17   25.50   48.00
   2   2  17   62.99   46.10
  -3  -2 -17   17.70   45.40
  -3  -2 -17  236.28   54.59
   3   2  17  121.59   57.89
   3   2  17  121.79   46.50
  -4  -2 -17  128.39   49.70
  -4  -2 -17  166.28   57.49
   4   2  17  178.38   55.59
   4   2  17   51.09   55.79
  -5  -2 -17    9.20   54.19
  -5  -2 -17  102.29   50.99
   5   2  17  -87.79   53.59
   5   2  17   -0.10   57.29
  -6  -2 -17  -89.39   58.69
  -6  -2 -17   10.00   64.59
   6   2  17   73.89   67.89
   6   2  17    8.90   94.89
   4  -3 -17  120.69   61.09
  -4  -3  17  106.49   56.09
   4  -3 -17  -35.30   57.69
  -4   3  17   87.49   67.29
  -4   3  17   67.99   55.49
   3  -3 -17   15.60   58.39
   3  -3 -17   17.60   53.39
  -3   3  17   85.59   65.09
  -3   3  17   75.59   56.69
   2  -3 -17  -24.00   50.49
   2  -3 -17   48.70   55.99
  -2   3  17  158.28   62.39
  -2   3  17  -20.70   51.29
   1  -3 -17   33.70   52.59
   1  -3 -17  -70.09   53.39
  -1   3  17  -31.30   50.49
  -1   3  17   56.09   62.19
   0  -3 -17  104.09   55.39
   0  -3 -17   82.79   52.99
   0   3  17  121.59   52.89
  -1  -3 -17   64.79   56.49
  -1  -3 -17   -6.90   51.59
   1   3  17   18.90   50.49
   1   3  17    0.90   65.49
  -2  -3 -17   30.20   58.09
   2   3  17   79.29   58.59
   2   3  17  122.79   70.29
   8   0 -18  201.68   57.19
  -8   0  18  120.89   65.29
  -8   0  18  238.98   53.69
   8   0 -18   81.99   60.59
  -7   0  18  -55.59   56.29
   7   0 -18   28.20   46.50
   7   0 -18  -53.69   49.50
  -7   0  18   -8.90   43.90
  -6   0  18  160.48   40.30
   6   0 -18  129.19   46.40
   6   0 -18  199.58   48.40
  -6   0  18  183.98   52.99
   5   0 -18    4.20   36.70
  -5   0  18   63.19   45.00
   5   0 -18   -8.80   41.40
  -5   0  18   26.30   35.40
   4   0 -18  194.38   42.00
  -4   0  18  227.38   43.20
   4   0 -18  223.28   38.50
  -3   0  18  -29.30   33.90
   3   0 -18   21.90   32.00
  -3   0  18   -0.10   36.30
   3   0 -18   19.80   29.30
  -2   0  18  279.27   36.30
  -2   0  18  284.57   41.20
   2   0 -18  238.88   33.70
   2   0 -18  172.08   36.50
  -1   0  18    8.30   30.80
  -1   0  18    3.50   34.50
   1   0 -18   25.80   26.80
   1   0 -18  -55.29   31.00
   0   0  18  736.13   54.59
   0   0 -18  753.82   57.79
   0   0 -18  732.53   50.79
   0   0  18  744.33   60.69
   1   0  18  -16.80   33.90
  -1   0 -18  -46.00   26.60
   1   0  18   -6.10   28.60
  -1   0 -18  -34.50   30.10
  -2   0 -18  126.69   28.70
   2   0  18  130.69   37.30
   2   0  18  212.98   33.90
  -2   0 -18  116.29   34.60
   3   0  18  -19.20   32.60
  -3   0 -18   47.00   24.20
   3   0  18   38.40   38.10
   4   0  18   66.69   43.70
  -4   0 -18  -36.40   25.10
   4   0  18  -10.30   35.20
   5   0  18  -18.20   43.50
   5   0  18   -7.70   42.10
  -5   0 -18   21.50   37.10
  -6   0 -18  211.68   35.80
  -6   0 -18  189.18   46.40
   6   0  18  153.88   53.49
   6   0  18  129.19   43.00
  -7   0 -18   20.70   37.00
   7   0  18   90.39   50.99
   7   0  18   65.49   75.79
   8  -1 -18   93.19   59.69
  -8  -1  18    8.70   67.69
   8  -1 -18  -29.00   60.09
  -8  -1  18   12.50   51.09
  -8   1  18   24.80   66.09
  -8   1  18   30.30   53.49
   8   1 -18  134.79   52.09
   8   1 -18   10.00   64.49
   7  -1 -18  148.29   90.79
  -7  -1  18   70.39   43.80
  -7  -1  18   39.60   58.79
   7  -1 -18  104.79   51.89
   7   1 -18   75.39   54.39
   7   1 -18   57.89   44.60
  -7   1  18   91.49   50.19
  -7   1  18  159.58   59.59
  -6  -1  18  152.98   38.90
  -6  -1  18  223.38   54.69
   6  -1 -18  154.58   52.39
  -6   1  18  211.08   72.99
   6   1 -18   95.89   40.70
   6   1 -18  124.29   47.80
   5  -1 -18  184.58   48.80
  -5  -1  18  283.57   36.80
  -5  -1  18  306.97   52.09
   5  -1 -18  230.08   55.49
   5   1 -18  248.08   38.50
  -5   1  18  244.18   49.60
  -5   1  18  234.48   50.89
   5   1 -18  265.77   46.10
   4  -1 -18   59.79   43.40
   4  -1 -18   36.80   38.00
  -4  -1  18   61.29   31.20
  -4  -1  18   -0.70   42.90
  -4   1  18   35.20   42.80
  -4   1  18  -46.80   40.00
   4   1 -18   94.99   29.20
  -3  -1  18   75.49   40.30
   3  -1 -18  162.88   42.50
   3  -1 -18  160.88   42.20
  -3   1  18  100.29   40.30
   3   1 -18   85.39   36.20
  -3   1  18   92.19   42.50
   3   1 -18   10.30   27.40
   2  -1 -18   31.20   41.60
   2  -1 -18   78.69   53.79
  -2  -1  18   42.20   27.70
  -2   1  18   84.89   39.60
   2   1 -18   89.09   33.80
   2   1 -18  148.99   25.50
  -2   1  18  146.29   38.90
  -1  -1  18    3.70   35.00
   1  -1 -18  -17.00   33.50
   1  -1 -18  -96.39   52.59
  -1  -1  18   55.39   25.80
  -1   1  18   22.10   37.80
   1   1 -18  -23.80   21.90
   1   1 -18   17.60   31.20
  -1   1  18   -9.10   34.80
   0  -1 -18  131.69   39.20
   0  -1  18  152.48   24.60
   0  -1  18  202.98   39.00
   0  -1 -18  132.19   35.40
   0   1  18  116.19   38.10
   0   1 -18  138.69   23.10
   0   1  18  125.79   45.20
   0   1 -18  138.69   33.90
  -1  -1 -18  146.39   35.20
  -1  -1 -18  141.79   38.60
   1  -1  18  108.09   37.60
   1  -1  18  114.89   22.50
   1   1  18  182.88   39.60
  -1   1 -18  197.08   24.90
  -1   1 -18  102.49   31.80
   1   1  18   62.39   40.40
  -2  -1 -18  116.69   38.00
   2  -1  18  141.49   23.10
  -2  -1 -18   89.39   35.30
   2  -1  18   40.10   37.20
   2   1  18  149.29   43.40
   2   1  18   48.20   42.60
  -2   1 -18   32.90   19.30
  -2   1 -18   74.39   30.50
   3  -1  18  215.78   28.10
   3  -1  18  236.48   40.90
  -3  -1 -18  235.58   45.40
   3   1  18  357.26   49.40
   3   1  18  302.67   49.50
   4  -1  18   52.49   43.70
  -4  -1 -18   71.49   43.80
  -4  -1 -18  128.29   44.80
   4  -1  18  118.49   27.10
   4   1  18   87.69   46.80
   4   1  18  111.09   46.60
  -4   1 -18   86.39   22.20
  -4   1 -18  121.79   32.90
  -5  -1 -18  305.07   47.60
   5  -1  18  113.79   46.60
   5  -1  18  257.17   32.70
  -5  -1 -18  208.28   48.80
   5   1  18  131.79   52.69
   5   1  18  241.78   54.49
  -5   1 -18  249.78   38.20
   6  -1  18   90.29   33.10
  -6  -1 -18    3.40   52.39
  -6  -1 -18    7.80   50.99
   6  -1  18   16.50   52.99
   6   1  18   19.80   59.19
   6   1  18  -34.70   51.99
  -7  -2  18  215.18  117.09
  -7  -2  18  203.68   46.30
   7  -2 -18  270.27   69.09
   7   2 -18  156.08   44.70
  -7   2  18  102.89   66.29
   6  -2 -18    7.60   55.69
  -6  -2  18   27.80   55.59
   6  -2 -18  -22.80   53.79
  -6  -2  18   63.09   40.30
  -6   2  18   62.59   61.09
   6   2 -18   21.80   33.40
   6   2 -18  136.59   49.50
  -6   2  18   71.99   60.09
   5  -2 -18   63.49   49.80
  -5  -2  18   88.89   54.69
   5  -2 -18   80.79   50.09
  -5  -2  18  107.79   35.80
   5   2 -18   -4.70   46.60
  -5   2  18   52.09   57.29
  -5   2  18  -18.50   55.29
   4  -2 -18    7.80   49.50
   4  -2 -18   33.70   51.09
  -4  -2  18   65.69   27.20
  -4  -2  18  -18.60   52.09
  -4   2  18   72.89   54.29
  -4   2  18   60.69   50.39
   4   2 -18  -24.70   25.70
   4   2 -18   31.40   40.50
  -3  -2  18  211.98   51.79
   3  -2 -18  195.08   49.40
   3  -2 -18  128.89   46.80
  -3  -2  18  220.38   25.90
  -3   2  18  234.28   52.99
   3   2 -18  160.78   36.40
  -3   2  18  204.38   50.49
   2  -2 -18   17.00   46.00
   2  -2 -18   16.80   64.39
  -2  -2  18   20.90   45.50
  -2   2  18   -7.50   47.40
  -2   2  18  -28.90   46.00
  -1  -2  18  -33.60   22.10
  -1  -2  18    2.00   43.30
   1  -2 -18   -2.20   42.40
   1  -2 -18  -13.60   43.20
  -1   2  18   -3.60   48.10
  -1   2  18   15.20   61.29
   0  -2 -18    3.00   43.80
   0  -2 -18   92.29   44.50
   0   2  18   61.49   49.10
   0   2  18   64.59   47.40
  -1  -2 -18  280.87   50.39
   1   2  18  271.37   58.99
   1   2  18  323.87   49.99
  -2  -2 -18  -25.50   44.70
  -2  -2 -18  -41.30   44.50
   2   2  18   58.39   49.10
  -3  -2 -18   -4.50   49.80
   3   2  18  -10.80   54.69
   3   2  18   74.19   53.09
  -4  -2 -18   72.39   61.49
  -4  -2 -18   18.20   54.59
   4   2  18   47.00   55.89
   4   2  18  -27.20   58.29
  -5  -2 -18  157.68   68.49
  -5  -2 -18  112.69   55.49
   5   2  18   17.90   62.89
   2  -3 -18   30.30   60.79
   2  -3 -18   46.70   61.19
  -2   3  18  -85.59   56.89
  -2   3  18    2.50   68.49
   1  -3 -18  153.08   59.29
   1  -3 -18  125.19   62.59
  -1   3  18  127.49   69.29
  -1   3  18  182.08   61.09
   0  -3 -18   27.10   61.99
   0  -3 -18  -66.79   57.49
   0   3  18   63.09   59.29
   0   3  18  -34.30   70.59
  -1  -3 -18  -47.30   61.69
  -1  -3 -18   47.80   63.69
   1   3  18 -151.18   71.39
   1   3  18   96.29   60.79
   8   0 -19 -133.19   63.59
  -8   0  19  -37.80   69.59
   8   0 -19   55.39   58.79
  -8   0  19   35.50   73.89
  -7   0  19   19.20   46.70
   7   0 -19  -38.80   55.99
  -7   0  19  -14.30   63.89
   7   0 -19   34.00   51.99
  -6   0  19   21.30   40.40
   6   0 -19   12.70   45.80
  -6   0  19  -31.50   53.89
   6   0 -19   -6.90   50.09
   5   0 -19  341.27   46.50
   5   0 -19  333.77   50.79
  -5   0  19  380.26   55.39
  -4   0  19  -77.79   40.90
  -4   0  19  -27.00   41.50
   4   0 -19  -48.80   40.40
   4   0 -19  -41.50   34.40
   3   0 -19   72.39   37.30
   3   0 -19   63.39   34.30
  -3   0  19   26.80   35.10
  -3   0  19   71.79   43.40
   2   0 -19    2.40   32.10
  -2   0  19   14.00   33.80
   2   0 -19  -38.40   37.00
  -2   0  19   67.09   39.60
   1   0 -19  215.88   39.20
  -1   0  19  178.08   39.90
   1   0 -19  163.98   32.50
  -1   0  19  221.88   37.20
   0   0  19  -44.40   31.60
   0   0 -19   -6.40   28.10
   0   0  19    3.70   39.10
   0   0 -19   32.70   35.20
  -1   0 -19    0.40   33.20
   1   0  19   54.59   33.40
  -1   0 -19  -68.49   26.90
   1   0  19   32.70   39.30
  -2   0 -19  -21.50   27.70
  -2   0 -19    3.60   38.90
   2   0  19   71.29   37.00
   2   0  19   36.50   38.90
   3   0  19  180.78   46.80
  -3   0 -19  127.49   31.90
   3   0  19  118.89   37.40
   4   0  19   31.50   48.20
  -4   0 -19  -24.80   52.29
   4   0  19  -12.20   40.20
  -4   0 -19   30.10   29.90
  -5   0 -19   12.20   31.10
  -5   0 -19   33.70   40.40
   5   0  19  -51.39   43.20
   5   0  19   13.10   48.30
   6   0  19  -21.20   56.79
   6   0  19   -8.00   49.60
   7  -1 -19  126.19   63.59
  -7  -1  19   25.40   67.79
  -7  -1  19   83.79   48.40
   7  -1 -19   80.49   57.19
   7   1 -19   87.69   59.19
  -7   1  19  113.29   64.29
   7   1 -19   82.39   50.79
  -6  -1  19  242.88   60.79
   6  -1 -19  180.08   53.89
   6  -1 -19   80.89   56.29
  -6  -1  19  207.08   45.50
  -6   1  19  131.09   59.49
   6   1 -19  150.38   43.20
   6   1 -19  168.18   54.69
  -6   1  19  -18.00   72.89
   5  -1 -19  -24.80   44.20
   5  -1 -19  -32.20   47.30
  -5  -1  19   52.69   34.40
  -5  -1  19   62.69   54.49
   5   1 -19   34.20   37.50
   5   1 -19  -45.70   46.00
  -5   1  19  -35.20  101.69
  -5   1  19   17.00   51.89
  -4  -1  19   -0.90   46.50
   4  -1 -19   32.90   45.40
  -4  -1  19   50.59   32.00
   4  -1 -19    3.90   41.50
   4   1 -19   74.39   32.90
  -4   1  19  -25.50   46.70
  -4   1  19  101.99   97.19
   3  -1 -19  272.67   45.30
   3  -1 -19  128.89   47.30
  -3  -1  19  199.28   45.70
  -3   1  19   54.79   55.69
  -3   1  19  215.48   48.50
   3   1 -19  206.88   42.30
   3   1 -19   83.79   32.00
  -2  -1  19  -15.10   29.60
   2  -1 -19   -0.60   58.89
   2  -1 -19  -18.10   37.00
   2   1 -19   40.80   35.30
  -2   1  19   44.80   40.60
  -2   1  19   70.99   44.50
   2   1 -19   75.69   27.20
   1  -1 -19  -55.29   36.60
  -1  -1  19   -0.70   29.00
  -1  -1  19   -1.20   40.40
   1  -1 -19  -48.10   39.00
   1   1 -19   22.10   33.20
  -1   1  19  -10.50   41.00
  -1   1  19  -40.50   40.90
   0  -1 -19  214.68   39.70
   0  -1  19  127.19   43.10
   0  -1 -19  172.98   41.10
   0  -1  19  136.39   26.90
   0   1 -19  169.98   35.00
   0   1  19  143.39   43.20
   0   1 -19  142.09   25.20
   0   1  19  170.28   43.10
   1  -1  19  245.58   45.60
  -1  -1 -19  278.17   46.70
  -1  -1 -19  189.38   41.70
   1  -1  19  245.88   27.20
   1   1  19  345.27   46.60
  -1   1 -19  233.08   35.90
   1   1  19  314.37   46.10
  -1   1 -19  418.96   39.20
   2  -1  19  142.89   43.30
  -2  -1 -19  132.49   41.30
  -2  -1 -19  136.29   39.10
   2  -1  19  232.58   28.00
  -2   1 -19  148.09   33.50
   2   1  19  163.38   48.20
   2   1  19  161.28   48.20
   3  -1  19   14.40   26.60
  -3  -1 -19   -4.00   40.60
   3  -1  19  -69.09   41.60
  -3  -1 -19   21.00   38.50
  -3   1 -19  -32.70   21.70
  -3   1 -19   11.60   33.80
   3   1  19  -32.40   46.70
   3   1  19   42.00   48.00
   4  -1  19    0.90   46.80
   4  -1  19   83.99   28.70
  -4  -1 -19   50.99   46.80
   4   1  19   57.39   53.49
   4   1  19   71.49   50.89
  -5  -1 -19  207.48   56.19
   5  -1  19   88.09   33.70
  -5  -1 -19   88.39   49.20
   5  -1  19  -17.40   50.89
   5   1  19   93.49   59.69
   5   1  19   -2.60   56.69
  -6  -2  19   80.59   43.10
   6  -2 -19  173.38   61.69
  -6  -2  19   60.09   81.59
   6  -2 -19   14.00   61.79
   6   2 -19   65.59   46.20
  -6   2  19  234.48   69.19
  -6   2  19  160.38   69.69
   5  -2 -19   -3.70   54.59
  -5  -2  19  107.49   38.50
  -5  -2  19   91.49   62.09
   5  -2 -19   56.89   59.59
  -5   2  19  -17.50   63.79
  -5   2  19  -62.49   62.99
   5   2 -19   73.59   51.29
  -4  -2  19   29.80   58.49
   4  -2 -19   21.60   54.99
  -4  -2  19   54.79   29.40
   4  -2 -19  117.99   56.19
   4   2 -19  106.79   27.20
  -4   2  19   38.50   57.99
  -4   2  19    8.90   54.99
   4   2 -19   78.19   44.40
  -3  -2  19   17.30   53.39
  -3  -2  19   12.70   24.90
   3  -2 -19   30.80   49.80
   3  -2 -19  -34.10   48.60
  -3   2  19  120.89   54.39
   3   2 -19  -23.00   25.80
  -3   2  19  -57.29   52.39
  -2  -2  19    8.10   28.70
  -2  -2  19  165.48   52.29
   2  -2 -19   20.30   51.69
   2  -2 -19  102.09   49.50
  -2   2  19   90.89   52.89
  -2   2  19   72.99   52.69
   1  -2 -19   46.60   48.70
  -1  -2  19   12.00   47.80
  -1   2  19  -28.40   51.29
  -1   2  19    6.10   49.00
   0  -2 -19  166.98   53.19
   0  -2 -19  235.78   51.69
   0  -2  19  182.78   25.20
   0   2  19  242.28   56.59
   0   2  19  233.18   53.09
  -1  -2 -19   62.19   50.79
  -1  -2 -19   77.79   48.60
   1   2  19  110.39   71.69
  -2  -2 -19    6.30   46.40
  -2  -2 -19   48.40   51.19
   2   2  19   61.49   60.69
   2   2  19  -18.60  111.79
  -3  -2 -19  -58.89   55.39
   3   2  19   -2.70   61.99
  -4  -2 -19    4.80   59.59
  -4  -2 -19  109.79   75.69
   4   2  19   89.69   66.29
   7   0 -20   28.10   64.29
  -7   0  20   89.79   56.39
  -7   0  20   61.89   71.19
   7   0 -20   92.79   57.89
  -6   0  20   54.09   61.09
   6   0 -20  -33.10   56.19
  -6   0  20    2.10   49.40
   6   0 -20   18.10   51.99
   5   0 -20  127.39   45.60
  -5   0  20   31.10   54.79
   5   0 -20  -54.59   48.90
   4   0 -20  401.16   54.09
   4   0 -20  417.86   47.90
  -4   0  20  377.26   55.89
  -4   0  20  295.57   49.10
  -3   0  20   22.00   39.30
  -3   0  20  -54.19   45.20
   3   0 -20  -59.59   37.50
   3   0 -20   54.99   44.00
   2   0 -20  554.04   44.60
  -2   0  20  497.05   49.00
   2   0 -20  574.44   49.30
  -2   0  20  600.14   54.39
  -1   0  20   12.60   36.30
   1   0 -20  -86.49   38.30
  -1   0  20   -0.60   43.10
   1   0 -20   12.80   35.30
   0   0  20   20.10   43.90
   0   0 -20  -32.50   31.50
   0   0  20   -7.40   34.10
   0   0 -20  -15.40   34.90
   1   0  20  -10.00   43.30
   1   0  20   26.20   35.10
  -1   0 -20  -37.40   31.80
  -1   0 -20   32.30   37.90
  -2   0 -20  135.29   32.70
   2   0  20  127.79   40.80
   2   0  20  182.28   46.40
  -3   0 -20  -39.10   34.60
   3   0  20   -3.70   48.40
   3   0  20  -14.80   39.00
   4   0  20   80.49   47.30
  -4   0 -20  182.88   35.80
  -4   0 -20  192.68   46.50
   4   0  20  292.97   55.39
   5   0  20   -9.40   49.99
   5   0  20   53.99   55.99
  -5   0 -20  -78.69   34.40
   6  -1 -20  -37.90   59.69
  -6  -1  20  -12.20   62.99
   6  -1 -20  122.09   59.99
  -6  -1  20   42.20   45.10
   6   1 -20   80.99   45.80
  -6   1  20   58.89   66.39
  -6   1  20   14.60   61.09
   6   1 -20   17.50   56.69
  -5  -1  20  300.87   61.59
   5  -1 -20  330.97   54.79
   5  -1 -20  285.57   60.09
  -5  -1  20  375.26   48.80
  -5   1  20  356.86   63.49
  -5   1  20  155.88   58.59
   5   1 -20  296.67   56.19
   5   1 -20  288.37   45.50
  -4  -1  20   23.80   52.19
   4  -1 -20   85.79   51.69
   4  -1 -20  144.09   50.19
  -4   1  20  111.39   51.39
  -4   1  20  -59.59   52.59
   4   1 -20  140.19   39.00
   3  -1 -20  -53.99   45.60
  -3  -1  20  -12.50   49.90
  -3  -1  20   25.00   38.50
   3  -1 -20  130.39   48.30
  -3   1  20  -57.09   50.69
  -3   1  20  -13.80   47.90
   3   1 -20    0.80   41.00
   3   1 -20  -46.10   33.40
  -2  -1  20  103.59   49.80
   2  -1 -20  -12.50   42.00
   2  -1 -20   83.89   48.00
  -2  -1  20  103.49   32.90
   2   1 -20   50.69   38.90
   2   1 -20   90.99   28.60
  -2   1  20   17.20   46.50
  -2   1  20   39.30   48.70
  -1  -1  20   53.39   45.00
   1  -1 -20    8.40   42.60
  -1  -1  20  -74.49   32.70
   1  -1 -20  -71.19   39.40
  -1   1  20   -1.20   44.70
  -1   1  20    4.30   49.30
   1   1 -20   51.29   38.30
   0  -1  20  116.59   47.90
   0  -1 -20  146.79   43.30
   0  -1 -20  159.38   44.00
   0  -1  20  172.08   29.00
   0   1 -20  131.69   26.00
   0   1  20  156.58   45.80
   0   1 -20  167.18   37.70
   0   1  20  119.29   48.60
   1  -1  20   -5.70   27.00
   1  -1  20    8.40   46.70
  -1  -1 -20   20.20   44.20
  -1  -1 -20   24.90   42.50
   1   1  20   61.89   48.80
  -1   1 -20    1.20   38.80
  -1   1 -20  -22.60   24.30
   1   1  20   39.40   45.60
   2  -1  20  139.99   29.00
  -2  -1 -20  109.39   48.90
   2  -1  20  142.99   47.60
  -2  -1 -20  123.49   42.70
  -2   1 -20   79.29   37.00
   2   1  20   73.29   50.09
   2   1  20   67.49   53.99
  -2   1 -20  109.09   26.20
   3  -1  20  113.59   31.50
  -3  -1 -20  182.48   49.50
  -3  -1 -20  190.48   47.00
   3  -1  20  169.78   51.69
  -3   1 -20   92.39   25.60
   3   1  20  195.48   55.79
  -3   1 -20  191.38   41.80
   3   1  20  243.18   58.99
   4  -1  20   19.70   52.99
   4  -1  20  149.19   33.80
  -4  -1 -20   57.99   46.50
  -4  -1 -20   45.50   52.19
   4   1  20   91.69   60.69
  -4   1 -20   94.89   42.80
   4   1  20  125.39   58.89
   4  -2 -20    8.70   63.19
  -4  -2  20   54.29   35.90
  -4  -2  20 -148.59   64.99
   4  -2 -20  133.59   63.99
   4   2 -20   23.10   50.89
  -4   2  20   46.10   64.49
  -4   2  20  -48.50   63.49
   4   2 -20  -19.80   31.90
  -3  -2  20  188.68   62.39
   3  -2 -20  174.68   61.99
   3  -2 -20  158.28   59.09
  -3   2  20  296.57   61.89
  -3   2  20  194.78   66.29
   2  -2 -20  -39.30   53.19
  -2  -2  20   44.10   58.69
  -2  -2  20  -74.59   28.10
   2  -2 -20  -65.79   52.59
  -2   2  20  -12.80   54.59
  -2   2  20   10.60   59.89
  -1  -2  20  -68.79   54.49
   1  -2 -20    5.80   51.99
  -1  -2  20  -84.49   27.00
  -1   2  20  -66.99   55.79
   0  -2  20   29.10   24.90
   0  -2 -20   46.00   55.39
   0  -2 -20  -23.20   51.89
   0  -2  20   37.80   53.59
   0   2  20  102.49   61.99
   0   2  20  136.79   58.29
   1  -2  20  239.78   60.69
  -1  -2 -20  148.49   60.89
  -1  -2 -20  273.97   58.99
   1   2  20  110.89   66.89
   1   2  20  287.67   61.39
  -2  -2 -20   97.99   57.69
  -2  -2 -20   -9.20   56.99
   2   2  20  -23.00   67.69
   2   2  20  102.59   60.49
   6   0 -21  -33.60   63.49
   6   0 -21  -26.10   59.89
  -6   0  21  -58.29   68.19
  -5   0  21  297.97   65.19
   5   0 -21  213.78   57.59
   5   0 -21  256.97   55.59
  -5   0  21  191.08   59.49
  -4   0  21  -25.90   46.60
  -4   0  21   24.80   59.39
   4   0 -21   76.69   45.20
   4   0 -21   13.80   49.40
  -3   0  21   54.39   48.40
  -3   0  21  -53.69   50.09
   3   0 -21  -24.80   48.10
   3   0 -21   -0.90   41.00
   2   0 -21  -87.99   43.10
  -2   0  21  -25.10   43.40
   2   0 -21   10.00   37.50
  -2   0  21   -7.10   46.90
  -1   0  21  225.98   52.59
   1   0 -21  339.67   44.40
   1   0 -21  218.38   45.60
  -1   0  21  158.48   44.60
   0   0 -21    0.10   40.30
   0   0  21   17.60   39.10
   0   0 -21  -39.90   35.90
   0   0  21   11.60   51.09
  -1   0 -21   12.50   41.40
   1   0  21   89.29   41.60
   1   0  21  -13.10   47.80
  -1   0 -21  -49.50   35.50
  -2   0 -21  -20.90   34.80
   2   0  21   71.19   53.39
   2   0  21   65.79   44.90
   3   0  21   85.59   55.29
  -3   0 -21   95.39   37.40
   3   0  21  173.38   49.60
   4   0  21    2.80   61.39
  -4   0 -21   29.80   36.60
   4   0  21   38.20   49.40
  -5  -1  21   -2.00   66.19
  -5  -1  21 -151.18   44.40
   5  -1 -21   64.69   61.09
   5  -1 -21    2.30   57.99
  -5   1  21   33.50   92.09
   5   1 -21  -83.19   45.10
  -5   1  21   93.59   60.79
   5   1 -21  -94.69   54.79
   4  -1 -21   54.79   53.79
   4  -1 -21   -7.20   56.59
  -4  -1  21    4.10   59.29
  -4   1  21   13.20   59.39
  -4   1  21  -70.49   56.79
   4   1 -21   28.70   38.90
  -3  -1  21  137.59   44.10
   3  -1 -21  139.89   52.99
  -3  -1  21  136.09   54.89
   3  -1 -21  147.09   54.19
   3   1 -21   74.99   37.90
  -3   1  21   95.99   57.29
  -3   1  21  161.38   58.19
   3   1 -21  105.49   47.10
  -2  -1  21  103.29   38.20
   2  -1 -21   36.40   52.19
  -2  -1  21   13.40   53.99
   2  -1 -21   90.39   45.90
   2   1 -21  122.89   32.90
   2   1 -21   88.79   47.40
  -2   1  21  -22.90   55.09
  -2   1  21   30.60   51.19
  -1  -1  21   60.49   52.79
   1  -1 -21   47.00   44.50
   1  -1 -21  -86.19   61.69
  -1  -1  21   56.49   35.20
   1   1 -21  -56.79   29.20
  -1   1  21    7.90   51.89
  -1   1  21   11.90   49.30
   1   1 -21    1.00   41.50
   0  -1  21   15.40   52.29
   0  -1  21    2.00   30.80
   0  -1 -21  -33.80   43.80
   0  -1 -21   55.39   48.40
   0   1  21   31.00   51.69
   0   1  21   15.30   53.09
   0   1 -21   50.99   42.40
  -1  -1 -21  222.88   48.80
   1  -1  21  265.07   32.90
  -1  -1 -21  272.67   54.79
   1  -1  21  270.77   54.69
   1   1  21  325.27   58.09
  -1   1 -21  170.58   44.50
  -1   1 -21  226.28   28.70
   1   1  21  284.27   59.59
  -2  -1 -21  161.88   50.49
  -2  -1 -21  142.19   52.09
   2  -1  21  217.58   37.50
   2  -1  21  226.78   55.79
  -2   1 -21  238.98   44.20
   2   1  21   62.29   57.99
   2   1  21  249.38   60.89
   3  -1  21  -45.90   34.10
  -3  -1 -21  -32.50   54.09
   3  -1  21  -32.50   56.59
  -3  -1 -21   10.60   47.00
   3   1  21   47.60   61.59
  -3   1 -21  -17.40   43.50
   3   1  21   17.70   61.09
  -2  -2  21   65.49   66.09
   2  -2 -21  117.19   62.69
   2  -2 -21   28.60   61.19
  -2   2  21   85.19   69.19
  -2   2  21   14.00   64.89
   1  -2 -21  -43.30   58.69
  -1  -2  21  -59.59   61.69
   1  -2 -21   48.00   59.09
  -1   2  21  140.19   66.19
  -1   2  21  -33.20   65.49
   0  -2 -21  122.49   61.59
   0   2  21   15.40   62.39
   0   2  21  168.88   71.89
  -5   0  22  -24.90   70.09
   5   0 -22   17.70   90.49
   5   0 -22  -21.60   58.39
  -5   0  22   27.10   58.89
  -4   0  22  171.88   66.99
   4   0 -22  221.38   55.99
  -4   0  22  237.08   57.99
   4   0 -22  231.08   60.99
   3   0 -22  -84.69   53.79
  -3   0  22   -5.70   51.99
  -3   0  22  -78.29   57.09
   3   0 -22    4.90   47.10
  -2   0  22  315.97   63.19
   2   0 -22  422.76   51.09
  -2   0  22  438.86   57.09
   2   0 -22  350.56   54.09
  -1   0  22  -39.10   55.69
   1   0 -22   37.10   43.40
   1   0 -22  -13.90   44.60
  -1   0  22  -10.50   47.10
   0   0  22  104.59   45.40
   0   0 -22   52.39   44.80
   0   0  22   21.50   53.49
   0   0 -22    2.40   39.50
  -1   0 -22  -41.80   46.30
   1   0  22  132.69   45.20
   1   0  22  -11.10   53.79
  -1   0 -22    0.80   36.70
  -2   0 -22   -5.50   41.20
   2   0  22   50.99   59.59
   2   0  22   49.00   51.19
  -4  -1  22    7.10   52.89
   4  -1 -22   31.70   59.99
  -4  -1  22   80.49   76.09
   4  -1 -22    6.70   64.79
   4   1 -22  118.09   45.80
  -4   1  22  -61.79   64.69
  -4   1  22   -7.10   69.19
   3  -1 -22   31.50   55.19
  -3  -1  22   16.30   46.00
  -3  -1  22   72.49   63.99
   3  -1 -22  -27.60   58.59
   3   1 -22 -101.79   40.20
   3   1 -22   84.79   68.09
  -3   1  22   63.29   59.19
  -3   1  22  -79.39   60.89
   2  -1 -22  -16.00   51.19
   2  -1 -22   22.10   55.29
  -2  -1  22   48.20   43.90
  -2  -1  22  -50.89   58.89
  -2   1  22   35.70   61.69
  -2   1  22    1.60   56.39
   2   1 -22   72.09   37.90
   2   1 -22   28.50   49.00
   1  -1 -22   49.30   52.39
  -1  -1  22  107.19   39.10
  -1  -1  22   49.90   62.09
   1   1 -22  151.88   51.49
   1   1 -22  108.99   34.20
  -1   1  22  110.09   63.19
  -1   1  22  138.29   56.39
   0  -1 -22   16.80   56.29
   0  -1 -22  -68.89   48.50
   0  -1  22  -12.10   36.50
   0  -1  22  -53.09   55.99
   0   1 -22   25.80   47.10
   0   1  22    6.50   60.99
   0   1  22   66.69   57.09
   0   1 -22  -90.39   30.30
   1  -1  22   71.09   37.10
   1  -1  22    4.70   57.29
  -1  -1 -22   17.60   51.59
  -1  -1 -22  -15.90   53.99
  -1   1 -22    8.20   31.20
   1   1  22   78.29   61.69
  -1   1 -22   46.60   50.09
   1   1  22   58.19   60.89
  -2  -1 -22  -42.20   56.49
   2   1  22   23.40   65.49
   2   0 -23   49.10   50.09
  -2   0  23   22.00   53.29
  -2   0  23  -89.69   64.59
   1   0 -23  156.28   50.89
  -1   0  23   94.59   64.69
  -1   0  23  153.68   57.89
   0   0  23    8.20   63.99
   0   0 -23    4.60   45.70
   0   0  23   38.20   51.29
;
_shelx_hkl_checksum     96679
_shelx_res_file
;
TITL KCSB23_0m_a.res in P2(1)/n
CELL 0.71073 10.5568 4.0728 19.2565 90 95.28 90
ZERR 2 0.0014 0.0006 0.0025 0 0.003 0
LATT 1
SYMM 0.5-X,0.5+Y,0.5-Z
SFAC C H Cl Cu N O
UNIT 28 32 4 4 4 8
EQIV $1 -X,-Y,1-Z
EQIV $2 0.5-X,0.5+Y,1.5-Z
EQIV $3 +X,1+Y,+Z
L.S. 10
PLAN  10
SIZE 0.06 0.1 0.16
TEMP 25
HTAB C2 Cl1_$1
HTAB C3 O2_$2
HTAB C6 O2_$3
MPLA 6 N1 C1 C2 C3 C4 C5
MPLA 6 N1_$3 C1_$3 C2_$3 C3_$3 C4_$3 C5_$3
GRID
BOND $H
CONF
MORE -1
fmap 2
acta 50
MERG 2
OMIT 9 1 8
REM <olex2.extras>
REM <HklSrc "%.\\KCSB23.hkl">
REM </olex2.extras>
WGHT    0.054400    0.547500
FVAR       0.65725
CU1   4    0.367248    0.363303    0.492385    11.00000    0.02397    0.05524 =
         0.03395   -0.00964    0.00412   -0.01233
CL1   3    0.253677   -0.009961    0.429799    11.00000    0.03916    0.03952 =
         0.05039   -0.00648    0.00340   -0.01143
O1    6    0.485341    0.590392    0.558821    11.00000    0.02648    0.09888 =
         0.03844   -0.02497    0.00917   -0.02000
O2    6    0.493445    0.511234    0.679200    11.00000    0.03684    0.05122 =
         0.05652    0.00994   -0.00995   -0.00294
N1    5    0.250101    0.452180    0.564896    11.00000    0.02601    0.03211 =
         0.03185    0.00632    0.00125   -0.00243
C1    1    0.124774    0.380447    0.561962    11.00000    0.02520    0.04425 =
         0.04122    0.00659    0.00001   -0.00240
AFIX  43
H1    2    0.088648    0.255814    0.524803    11.00000   -1.20000
AFIX   0
C2    1    0.049163    0.483884    0.611441    11.00000    0.02436    0.05974 =
         0.06325    0.01406    0.01282   -0.00269
AFIX  43
H2    2   -0.036784    0.429896    0.607988    11.00000   -1.20000
AFIX   0
C3    1    0.101452    0.668028    0.666187    11.00000    0.04184    0.04962 =
         0.05242    0.00757    0.02035    0.01261
AFIX  43
H3    2    0.051537    0.742775    0.700275    11.00000   -1.20000
AFIX   0
C4    1    0.229985    0.741179    0.669959    11.00000    0.04478    0.03324 =
         0.04273   -0.00108    0.01016    0.00290
AFIX  43
H4    2    0.267669    0.865843    0.706703    11.00000   -1.20000
AFIX   0
C5    1    0.301415    0.627067    0.618620    11.00000    0.03038    0.02774 =
         0.03289    0.01099    0.00111    0.00014
C6    1    0.443840    0.692142    0.620128    11.00000    0.02791    0.03789 =
         0.03434    0.00243    0.00005   -0.00191
AFIX  13
H6    2    0.461344    0.926680    0.627174    11.00000   -1.20000
AFIX   0
C7    1    0.617562    0.607118    0.707001    11.00000    0.04248    0.07275 =
         0.05813    0.01254   -0.00941   -0.01064
AFIX 137
H7A   2    0.679239    0.523651    0.677862    11.00000   -1.50000
H7B   2    0.634445    0.519993    0.753249    11.00000   -1.50000
H7C   2    0.622695    0.842365    0.708638    11.00000   -1.50000
AFIX   0
HKLF 4
REM  KCSB23_0m_a.res in P2(1)/n
REM R1 =  0.0454 for    1030 Fo > 4sig(Fo)  and  0.0838 for all    1485 data
REM    110 parameters refined using      0 restraints
END
WGHT      0.0544      0.5476
REM Highest difference peak  0.515,  deepest hole -0.416,  1-sigma level  0.102
Q1    1   0.3579  0.3709  0.4392  11.00000  0.05    0.51
Q2    1   0.3600  0.6425  0.6124  11.00000  0.05    0.46
Q3    1   0.3663  0.3853  0.5428  11.00000  0.05    0.45
Q4    1   0.5043  0.9308  0.6656  11.00000  0.05    0.43
Q5    1   0.2426  0.1334  0.4001  11.00000  0.05    0.42
Q6    1   0.5302  0.5944  0.5561  11.00000  0.05    0.39
Q7    1   0.1962  0.4530  0.5621  11.00000  0.05    0.39
Q8    1   0.4401  0.5270  0.5345  11.00000  0.05    0.37
Q9    1   0.3230  0.0414  0.4493  11.00000  0.05    0.37
Q10   1   0.2743  0.0157  0.4769  11.00000  0.05    0.37
;
_shelx_res_checksum     47605
