# Supplementary material for: Crystal structure of bis­[μ-meth­oxy(pyridin-2-yl)methano­lato-κ3 N,O:O]bis[chlorido­copper(II)]
Source: Acta Crystallogr E Crystallogr Commun. 2015 Jan 31;71(Pt 2):m44–5. doi: 10.1107/S2056989015001310 (PMC4384564; doi:10.1107/S2056989015001310)
Supplement: Supplementary file 2 [file e-71-00m44-Isup2.hkl]

#
# h,k,l, Fc-squared, Fo-squared, sigma(Fo-squared), status flag
#
data_I
_shelx_title ' KCSB23_0m_a.res in P2(1)/n'
_shelx_refln_list_code          4
_shelx_F_calc_maximum      149.81
_exptl_crystal_F_000       476.00
_reflns_d_resolution_high  0.8288

loop_
 _space_group_symop_operation_xyz
 'x, y, z'
 '-x+1/2, y+1/2, -z+1/2'
 '-x, -y, -z'
 'x-1/2, -y-1/2, z-1/2'

_cell_length_a    10.5568
_cell_length_b     4.0728
_cell_length_c    19.2565
_cell_angle_alpha  90.000
_cell_angle_beta   95.280
_cell_angle_gamma  90.000

_shelx_F_squared_multiplier     1.000

loop_
 _refln_index_h
 _refln_index_k
 _refln_index_l
 _refln_F_squared_calc
 _refln_F_squared_meas
 _refln_F_squared_sigma
 _refln_observed_status
   2   0   0        905.16        953.37        16.34 o
   4   0   0         21.92         19.75        13.67 o
   6   0   0        239.15        300.09        21.59 o
   8   0   0       8611.78       8498.84        82.32 o
  10   0   0        919.12        949.31        46.38 o
  12   0   0        241.38        157.70        66.75 o
   1   1   0       4937.51       4990.10        44.77 o
   2   1   0       4340.16       4290.87        43.30 o
   3   1   0        538.41        515.94        18.57 o
   4   1   0        205.16        214.96        11.18 o
   5   1   0         77.44        117.12        12.07 o
   6   1   0       4061.21       4213.42        36.37 o
   7   1   0       2844.79       2843.82        35.89 o
   8   1   0          2.54         13.88        22.53 o
   9   1   0        203.27        286.38        24.22 o
  10   1   0        567.50        621.88        30.61 o
  11   1   0         51.31         86.37        33.85 o
  12   1   0         57.73        -20.50        42.64 o
   1   2   0       3167.46       3315.82        34.90 o
   2   2   0        324.90        329.65        20.10 o
   3   2   0        790.57        871.00        38.78 o
   4   2   0       3265.71       3480.51        47.17 o
   5   2   0       2603.35       2665.03        49.22 o
   6   2   0         32.20        109.02        39.96 o
   7   2   0       1192.74       1187.93        42.56 o
   8   2   0        370.03        383.60        27.59 o
   9   2   0       1509.57       1403.97        89.69 o
  10   2   0        222.62        215.10        28.95 o
  11   2   0          0.36          8.76        36.44 o
   2   3   0        205.21        289.38        35.53 o
   3   3   0        649.51        761.84        50.38 o
   4   3   0          0.86          6.25        27.73 o
   5   3   0        174.98        143.64        29.82 o
   6   3   0        498.71        605.77        38.75 o
   7   3   0         40.90         15.51        48.48 o
   8   3   0        188.33        264.43        49.30 o
   9   3   0          1.66         15.73        57.68 o
  10   3   0          4.69         66.83        89.19 o
   2   4   0         79.05        129.39        41.27 o
   3   4   0         47.27         12.06       128.24 o
   4   4   0       1499.86       1493.73        50.51 o
   5   4   0        110.43        107.01        38.70 o
   6   4   0        292.70        297.59        62.18 o
   7   4   0          0.29        -38.18        76.27 o
 -11   0   1       1010.34       1083.27        55.48 o
  -9   0   1        729.52        739.57        38.72 o
  -7   0   1       1747.62       1664.38        44.03 o
  -5   0   1        807.78        677.95        29.16 o
  -3   0   1       4707.67       4646.10        39.64 o
   3   0   1       1022.71        839.46        22.48 o
   5   0   1        703.43        905.38        29.61 o
   7   0   1       6014.82       5762.86        63.60 o
   9   0   1        243.63        161.70        37.46 o
  11   0   1        395.92        363.15        48.29 o
 -12   1   1        497.09        486.97        47.53 o
 -11   1   1         52.05         90.67        35.86 o
 -10   1   1          0.98         40.51        28.83 o
  -9   1   1       1225.90       1238.02        40.20 o
  -8   1   1        418.23        464.57        26.96 o
  -7   1   1       1329.75       1538.96        34.27 o
  -6   1   1        674.76        748.78        23.36 o
  -5   1   1       3946.05       4147.69        32.55 o
  -4   1   1       2672.16       2459.48        23.56 o
  -3   1   1       1639.37       1526.74        18.61 o
  -2   1   1       6139.30       6797.41        49.42 o
  -1   1   1        354.15        441.23        17.44 o
   0   1   1      12781.57      14886.87        82.72 o
   1   1   1       3938.80       4311.76        93.66 o
   2   1   1        958.59       1063.05        25.40 o
   3   1   1       1799.06       1751.27        30.76 o
   4   1   1       4409.27       4444.35        32.26 o
   5   1   1       3788.84       3739.26        30.37 o
   6   1   1       3316.64       3124.71        31.92 o
   7   1   1        626.16        707.19        25.76 o
   8   1   1        521.78        532.21        30.47 o
   9   1   1        692.39        768.20        30.84 o
  10   1   1          3.72          3.08        27.23 o
  11   1   1         23.21          1.48        31.77 o
  12   1   1        341.01        387.44        49.26 o
 -11   2   1          0.28         64.18        37.06 o
 -10   2   1        277.32        335.80        29.96 o
  -9   2   1         71.72        208.43        39.67 o
  -8   2   1         44.56         65.43        22.91 o
  -7   2   1        114.00        173.91        19.80 o
  -6   2   1       2382.21       2384.51        45.53 o
  -5   2   1        734.17        802.42        32.32 o
  -4   2   1         93.04         86.33        20.92 o
  -3   2   1         80.77         97.34        18.24 o
  -2   2   1       2336.16       2520.31        40.09 o
  -1   2   1        459.84        471.36        31.54 o
   0   2   1        757.71        877.50        52.32 o
   1   2   1        794.16        892.02        25.77 o
   2   2   1       3383.79       3415.76        56.91 o
   3   2   1        313.48        326.63        23.27 o
   4   2   1        370.31        459.35        25.20 o
   5   2   1        115.93        148.24        25.00 o
   6   2   1       2231.91       2255.28        54.91 o
   7   2   1        232.12        262.49        24.47 o
   8   2   1         54.54         82.35        25.22 o
   9   2   1          3.17         21.96        31.08 o
  10   2   1        687.21        639.02        40.16 o
  11   2   1         87.20        125.35        46.03 o
 -10   3   1         36.03        113.73        72.54 o
  -9   3   1        125.81        179.60        58.85 o
  -8   3   1        537.69        504.10        52.48 o
  -7   3   1        117.24        134.68        40.34 o
  -6   3   1        367.37        423.14        51.18 o
  -5   3   1        341.92        449.48        67.75 o
  -4   3   1        478.49        505.81        30.61 o
  -3   3   1        228.38        248.70        23.26 o
  -2   3   1        354.20        392.86        36.18 o
   0   3   1       3177.16       3339.90        97.00 o
   1   3   1        886.64        968.94        59.91 o
   2   3   1        573.51        599.89        30.48 o
   3   3   1         38.40         74.72        28.87 o
   4   3   1        437.48        452.67        33.51 o
   5   3   1        198.67        192.14        41.75 o
   6   3   1          5.32        -32.60        34.12 o
   7   3   1         18.57         72.28        41.31 o
   8   3   1        919.29        871.28        76.48 o
   9   3   1        385.17        402.59        62.81 o
  -7   4   1        127.82        171.12        58.11 o
  -6   4   1         32.03        -64.42        65.14 o
  -5   4   1         23.39         82.02        69.76 o
  -4   4   1         16.10        167.11        69.83 o
  -3   4   1        103.87         74.46        59.02 o
   2   4   1         28.16         77.55        39.31 o
   3   4   1        425.49        539.85        50.35 o
   4   4   1          5.38        -10.66        33.02 o
   5   4   1          3.00        -31.54        39.11 o
   6   4   1        179.56        140.89        65.88 o
   7   4   1         48.83        -55.81        62.87 o
 -12   0   2        556.57        540.64        59.49 o
 -10   0   2        554.80        601.06        43.00 o
  -8   0   2       2787.93       2641.25        56.80 o
  -6   0   2        802.67        864.34        34.88 o
  -4   0   2       1960.77       1793.36        33.88 o
  -2   0   2         75.45         82.06         9.97 o
   2   0   2       7517.58       7095.82        66.13 o
   4   0   2       1838.09       1742.51        29.54 o
   6   0   2        854.37        817.91        33.19 o
   8   0   2       5272.20       4989.82        66.28 o
  10   0   2       1800.78       1621.52        68.36 o
  12   0   2         66.96         87.50        57.54 o
 -12   1   2         42.46        197.58        45.33 o
 -11   1   2         62.14         99.08        36.12 o
 -10   1   2        198.24        201.06        30.29 o
  -9   1   2        221.72        285.82        26.35 o
  -8   1   2        297.74        336.19        27.45 o
  -7   1   2       1911.71       1965.92        36.25 o
  -6   1   2       1783.70       1728.15        37.04 o
  -5   1   2       4993.46       4960.39        35.35 o
  -4   1   2        360.99        440.33        13.61 o
  -3   1   2         44.12         41.02         9.31 o
  -2   1   2        974.47        995.02        17.12 o
  -1   1   2       2341.83       2776.55        24.15 o
   0   1   2       4110.94       4762.01        42.62 o
   1   1   2       9596.22      11282.43        97.19 o
   2   1   2       1881.77       1758.61        29.04 o
   3   1   2       4531.30       4508.39        43.76 o
   4   1   2        126.18        126.72        11.74 o
   5   1   2       1128.04       1107.04        21.90 o
   6   1   2       2115.34       2055.27        28.62 o
   7   1   2        319.67        317.71        18.20 o
   8   1   2        131.47        147.34        19.37 o
   9   1   2        285.90        314.19        24.18 o
  10   1   2        362.20        366.03        31.23 o
  11   1   2        471.30        456.08        35.49 o
  12   1   2        158.29        136.80        42.36 o
 -11   2   2         71.10        123.28        48.38 o
 -10   2   2        270.24        252.59        29.76 o
  -9   2   2        759.90        728.54        30.97 o
  -8   2   2         88.28         91.69        20.59 o
  -7   2   2        737.43        728.19        27.36 o
  -6   2   2        181.79        211.01        23.55 o
  -5   2   2       2687.65       2805.52        33.29 o
  -4   2   2       1580.68       1736.72        30.83 o
  -3   2   2       1372.42       1456.98        27.93 o
  -2   2   2       1104.86       1080.46        25.22 o
  -1   2   2       1028.29       1157.38        30.86 o
   0   2   2        407.18        487.50        24.09 o
   1   2   2       6784.49       7791.18        94.62 o
   2   2   2       1737.03       1821.38        43.87 o
   3   2   2        525.79        505.50        37.25 o
   4   2   2        623.83        610.24        28.81 o
   5   2   2       1090.87       1035.28        41.79 o
   6   2   2        635.12        672.20        35.41 o
   7   2   2        473.55        494.99        37.28 o
   8   2   2          3.02         26.85        29.08 o
   9   2   2       1133.72       1167.47        45.40 o
  10   2   2        121.75        216.30        40.51 o
  11   2   2         23.81        153.96        54.56 o
 -10   3   2         17.71        -76.57        76.57 o
  -9   3   2        614.13        577.89        69.60 o
  -8   3   2        162.90        162.97        44.37 o
  -7   3   2         26.30         86.72        32.77 o
  -6   3   2        564.99        618.42        41.94 o
  -5   3   2         19.82         24.84        25.39 o
  -4   3   2          0.40         -7.55        22.90 o
  -3   3   2       1459.11       1565.94        42.26 o
  -2   3   2         29.90         51.03        28.46 o
   0   3   2         26.99         13.21        31.77 o
   1   3   2        241.38        213.18        53.48 o
   2   3   2        506.81        573.69        29.52 o
   3   3   2          3.65         15.17        24.70 o
   4   3   2        186.88        222.17        36.81 o
   5   3   2        636.94        605.88        36.37 o
   6   3   2          1.67        -35.05        35.05 o
   7   3   2        842.74        801.72        49.29 o
   8   3   2         52.64        155.75        51.75 o
   9   3   2         12.64         12.36        73.03 o
  -7   4   2         10.22          7.21        60.04 o
  -6   4   2         17.10         61.54        62.88 o
  -5   4   2         28.29        -20.32        45.57 o
  -4   4   2        295.78        256.59        49.13 o
  -3   4   2         56.88         32.87        88.20 o
   1   4   2          3.78        -44.91        44.91 o
   2   4   2         34.38          5.59        39.55 o
   3   4   2        168.60        204.12        42.49 o
   4   4   2        651.64        709.28        41.38 o
   5   4   2         83.15        106.16        41.61 o
   6   4   2        593.60        553.77        53.58 o
   7   4   2         14.76         40.94       121.29 o
 -11   0   3       2327.36       2434.93        84.60 o
  -9   0   3        740.63        687.07        39.03 o
  -7   0   3        225.70        260.69        26.31 o
  -5   0   3       2035.71       2139.09        36.95 o
  -3   0   3      20121.07      20478.78       117.58 o
  -1   0   3       2019.50       2236.70        21.21 o
   1   0   3       2847.97       2748.02        49.54 o
   3   0   3        221.79        181.64        17.53 o
   5   0   3       2498.85       2379.09        37.26 o
   7   0   3       4492.42       4189.35        56.44 o
   9   0   3          6.12         -4.42        31.37 o
  11   0   3        353.90        302.29        48.99 o
 -12   1   3        262.07        298.06        55.99 o
 -11   1   3        127.84        192.87        35.50 o
 -10   1   3        240.93        290.54        28.99 o
  -9   1   3        734.59        794.69        28.60 o
  -8   1   3       1047.06       1116.92        37.32 o
  -7   1   3        933.54       1028.97        33.27 o
  -6   1   3          1.46         16.60        15.22 o
  -5   1   3       1156.16       1229.61        27.17 o
  -4   1   3       2583.08       2348.67        28.33 o
  -3   1   3       1405.04       1429.27        22.00 o
  -2   1   3        212.69        197.83        10.74 o
  -1   1   3       2732.58       2813.93        24.42 o
   0   1   3         90.36         92.43        15.52 o
   1   1   3      14642.22      16226.32        95.64 o
   2   1   3        634.92        511.73        23.80 o
   3   1   3       1551.26       1409.62        33.47 o
   4   1   3       4649.40       4462.28        40.69 o
   5   1   3        825.64        781.29        22.62 o
   6   1   3        783.20        769.21        25.23 o
   7   1   3        389.09        431.89        19.81 o
   8   1   3        246.50        295.73        20.61 o
   9   1   3        510.48        539.69        25.57 o
  10   1   3        196.71        214.86        27.38 o
  11   1   3          9.96         34.85        49.45 o
  12   1   3         82.69        113.89        43.93 o
 -11   2   3         86.47        140.41        35.94 o
 -10   2   3        316.21        364.84        31.50 o
  -9   2   3         93.02        153.28        24.98 o
  -8   2   3        392.03        399.64        24.66 o
  -7   2   3        506.80        493.17        21.93 o
  -6   2   3       1665.59       1665.11        35.50 o
  -5   2   3        274.79        291.09        15.97 o
  -4   2   3        680.26        629.89        24.15 o
  -3   2   3        351.86        395.41        16.46 o
  -2   2   3       2351.21       2527.96        34.72 o
  -1   2   3         11.44         11.75        20.16 o
   0   2   3        149.32        180.97        16.93 o
   1   2   3       1434.95       1621.10        32.71 o
   2   2   3       2945.63       3136.04        63.36 o
   3   2   3        605.35        550.36        26.54 o
   4   2   3        105.07        114.04        23.44 o
   5   2   3        228.19        225.46        28.06 o
   6   2   3        494.33        523.13        35.47 o
   7   2   3         15.15         -5.14        33.30 o
   8   2   3        109.06        132.07        33.69 o
   9   2   3        624.31        640.86        35.41 o
  10   2   3        377.29        364.02        40.01 o
  11   2   3         55.56        135.38        46.30 o
 -10   3   3         13.22         20.32        61.24 o
  -9   3   3        110.23        176.09        44.20 o
  -8   3   3        529.41        605.20        39.52 o
  -7   3   3         46.63         28.09        46.26 o
  -6   3   3          6.14         23.90        26.89 o
  -5   3   3        418.10        468.38        45.74 o
  -4   3   3        539.53        579.69        33.76 o
  -3   3   3        107.48        127.37        31.78 o
  -2   3   3          3.28         39.59        46.30 o
  -1   3   3         19.08          6.79        49.66 o
   0   3   3       1248.93       1199.48        87.27 o
   1   3   3        306.62        338.17        28.89 o
   2   3   3          7.08         51.42        30.24 o
   3   3   3         50.23         64.80        27.85 o
   4   3   3        125.57        120.72        32.44 o
   5   3   3        365.52        379.02        36.31 o
   6   3   3        372.64        326.03        43.96 o
   7   3   3         80.08         28.09        43.20 o
   8   3   3        761.31        805.37        84.59 o
   9   3   3         71.15        -31.63        72.20 o
  -7   4   3        599.09        701.30       149.63 o
  -6   4   3          2.44        -33.13        54.34 o
  -5   4   3        275.73        150.51        47.08 o
  -4   4   3          9.54         47.41        46.20 o
  -3   4   3         27.79        -46.07        46.07 o
   0   4   3         15.22         33.39        42.48 o
   1   4   3        764.45        795.19        60.39 o
   2   4   3         45.53         25.58        31.21 o
   3   4   3        377.15        364.35        34.75 o
   4   4   3          9.33         66.50        37.50 o
   5   4   3          1.52         11.39        82.99 o
   6   4   3         60.04        114.85        70.31 o
   7   4   3         72.36         60.45        95.57 o
 -12   0   4        845.07        798.98        77.11 o
 -10   0   4         30.79         39.58        37.80 o
  -8   0   4       4037.54       3968.87        64.06 o
  -6   0   4        252.22        205.61        22.15 o
  -4   0   4      14964.18      15393.67        97.17 o
  -2   0   4        171.86        157.14        13.34 o
   0   0   4        672.68        505.91        19.86 o
   2   0   4        149.84        169.92        20.22 o
   4   0   4       9605.65       9082.77        76.06 o
   6   0   4       1773.87       1760.31        39.46 o
   8   0   4       2261.29       2155.30        54.12 o
  10   0   4        271.45        299.06        40.04 o
  12   0   4         95.97        104.78        61.00 o
 -12   1   4         68.90         76.60        42.38 o
 -11   1   4        148.18        147.56        35.43 o
 -10   1   4        515.19        583.87        31.62 o
  -9   1   4        323.54        353.93        25.62 o
  -8   1   4        331.66        387.62        23.37 o
  -7   1   4       3556.49       3480.03        39.45 o
  -6   1   4       3235.71       3145.35        34.14 o
  -5   1   4       6239.37       6455.30        44.71 o
  -4   1   4         54.88         61.03        11.94 o
  -3   1   4        224.09        307.99        13.27 o
  -2   1   4       2869.72       2794.24        24.19 o
  -1   1   4        439.04        470.67        14.58 o
   0   1   4       1265.86       1312.56        27.60 o
   1   1   4      14694.47      15407.01        93.84 o
   2   1   4       9401.96       9582.73        74.71 o
   3   1   4       7372.64       7034.12        68.72 o
   4   1   4         28.88         13.01        17.63 o
   5   1   4        217.17        244.25        14.72 o
   6   1   4        239.36        254.69        16.15 o
   7   1   4         22.03         35.18        17.17 o
   8   1   4         49.94         62.72        20.13 o
   9   1   4        593.79        614.01        27.90 o
  10   1   4        368.91        423.16        35.16 o
  11   1   4        991.49        998.30        44.39 o
  12   1   4        108.46        175.98        79.45 o
 -11   2   4        199.85         90.85        37.52 o
 -10   2   4         26.50         60.31        31.01 o
  -9   2   4        240.95        275.77        26.71 o
  -8   2   4        190.94        193.27        23.31 o
  -7   2   4        492.23        528.42        24.18 o
  -6   2   4        135.46        166.91        18.50 o
  -5   2   4       1579.42       1602.84        30.05 o
  -4   2   4          0.17         11.09        12.60 o
  -3   2   4       2116.17       2237.93        25.16 o
  -2   2   4         17.30         23.52        11.99 o
  -1   2   4       1204.35       1191.38        30.12 o
   0   2   4        284.65        295.25        18.25 o
   1   2   4       7497.51       8417.50        90.91 o
   2   2   4        143.95        194.65        19.33 o
   3   2   4        728.44        682.07        31.21 o
   4   2   4          0.35        -11.77        23.20 o
   5   2   4       1572.86       1538.84        86.10 o
   6   2   4         13.19          8.27        30.85 o
   7   2   4         69.77         64.20        61.88 o
   8   2   4         51.87         32.28        30.96 o
   9   2   4        913.83        925.09        46.25 o
  10   2   4         31.22         69.45        38.19 o
  11   2   4          0.03        -51.47        57.75 o
  -9   3   4        648.37        566.12        42.96 o
  -8   3   4         75.15         64.18        30.75 o
  -7   3   4         22.28          8.77        27.51 o
  -6   3   4        368.91        381.80        32.90 o
  -5   3   4          6.16          4.07        27.95 o
  -4   3   4        114.87        114.96        39.87 o
  -3   3   4       1818.58       1890.13        52.25 o
  -2   3   4        302.91        321.34        33.01 o
  -1   3   4       1938.49       1875.99        42.19 o
   0   3   4          7.22         13.26        20.80 o
   1   3   4        125.15         97.52        24.53 o
   2   3   4        725.39        735.97        41.02 o
   3   3   4          3.60         21.23        27.88 o
   4   3   4        195.94        181.26        43.53 o
   5   3   4       1232.48       1234.92        53.61 o
   6   3   4          2.97        -33.19        39.20 o
   7   3   4       1797.43       1746.03        75.53 o
   8   3   4         10.54        -25.61        54.00 o
   9   3   4          8.96         51.53        65.57 o
  -7   4   4         38.66        -60.36        60.36 o
  -6   4   4         14.93        -39.67        48.21 o
  -5   4   4         32.46        240.28       157.75 o
  -4   4   4        222.49        258.32       101.16 o
  -3   4   4         61.78         35.23        77.67 o
  -1   4   4         28.66         40.05        46.30 o
   0   4   4        464.59        330.69        43.10 o
   1   4   4         48.81        -41.57        41.57 o
   2   4   4         22.21         25.91        40.65 o
   3   4   4         84.44         -2.11        34.33 o
   4   4   4         70.10        142.75        48.36 o
   5   4   4         12.67         41.66        48.43 o
   6   4   4         49.27         -1.71        92.62 o
 -11   0   5       1470.72       1303.51        59.26 o
  -9   0   5        550.45        550.15        49.48 o
  -7   0   5       2529.43       2464.28        52.95 o
  -5   0   5       1014.14        996.79        33.68 o
  -3   0   5       4343.83       4186.00        41.89 o
  -1   0   5      22443.12      22692.67       132.91 o
   1   0   5        260.38        218.34        20.13 o
   3   0   5       2044.63       1717.59        34.12 o
   5   0   5       3083.28       2791.55        44.77 o
   7   0   5       7046.23       6956.73        73.50 o
   9   0   5         45.79        109.64        33.16 o
  11   0   5        357.52        400.85        51.05 o
 -12   1   5         28.34         34.03        43.92 o
 -11   1   5        155.55        211.43        35.83 o
 -10   1   5         93.86        122.83        29.07 o
  -9   1   5        117.97        104.44        24.67 o
  -8   1   5       2548.27       2423.88        41.52 o
  -7   1   5        714.61        770.84        25.87 o
  -6   1   5        150.62        209.92        17.55 o
  -5   1   5        857.31        879.23        24.08 o
  -4   1   5       1984.60       2113.12        25.15 o
  -3   1   5       3798.28       3842.49        30.51 o
  -2   1   5          0.65          1.70         9.69 o
  -1   1   5        428.06        388.12        16.30 o
   0   1   5       4794.43       4471.58        45.13 o
   1   1   5       5793.25       5831.40        50.04 o
   2   1   5       1319.17       1242.30        29.84 o
   3   1   5       1131.73       1099.80        32.23 o
   4   1   5        507.33        488.38        18.59 o
   5   1   5       2575.84       2563.63        34.52 o
   6   1   5        615.50        644.65        21.44 o
   7   1   5         15.05         23.59        18.82 o
   8   1   5       1573.59       1619.66        41.48 o
   9   1   5       1045.18       1059.47        36.28 o
  10   1   5        202.05        235.83        28.61 o
  11   1   5         19.70         42.73        33.70 o
 -11   2   5         53.37         94.27        43.38 o
 -10   2   5        687.08        647.08        38.82 o
  -9   2   5          0.29        -25.92        25.92 o
  -8   2   5         12.08         21.07        21.81 o
  -7   2   5         71.63         99.47        22.99 o
  -6   2   5       2763.94       2741.86        41.50 o
  -5   2   5        368.85        374.74        18.05 o
  -4   2   5         58.70         56.81        13.31 o
  -3   2   5          6.72         11.61        11.43 o
  -2   2   5       4314.02       4290.56        39.88 o
  -1   2   5        596.18        592.55        24.30 o
   0   2   5          1.86         33.39        21.47 o
   1   2   5         67.70        120.94        21.85 o
   2   2   5       6946.04       7332.99        65.49 o
   3   2   5        675.82        683.19        30.47 o
   4   2   5         95.25        108.33        25.69 o
   5   2   5          3.95         -7.61        28.36 o
   6   2   5        750.93        753.84        52.95 o
   7   2   5          2.49          0.37        36.47 o
   8   2   5        358.25        403.82        48.35 o
   9   2   5        257.55        312.05        34.94 o
  10   2   5        343.82        376.76        62.39 o
  11   2   5         32.35        147.39       119.61 o
  -9   3   5        155.53        115.63        58.99 o
  -8   3   5        197.43        187.70        36.73 o
  -7   3   5        214.62        163.62        28.22 o
  -6   3   5         24.63          4.34        22.62 o
  -5   3   5         81.12        115.35        22.18 o
  -4   3   5       1881.17       1824.48        40.86 o
  -3   3   5         11.50         40.17        18.67 o
  -2   3   5        260.80        234.55        30.24 o
  -1   3   5        106.75        140.72        25.54 o
   0   3   5        213.54        208.49        29.47 o
   1   3   5        853.27        753.96        41.43 o
   2   3   5          2.90         25.80        54.81 o
   3   3   5         16.40        -14.76        29.35 o
   4   3   5       1360.68       1373.68        54.64 o
   5   3   5        568.52        551.39        40.62 o
   6   3   5         62.82        122.87        41.24 o
   7   3   5        102.65        134.33        49.44 o
   8   3   5        152.29        132.24        58.09 o
   9   3   5         49.85         93.21        74.02 o
  -7   4   5        329.09        368.96       157.40 o
  -6   4   5          3.18         -1.42        61.77 o
  -5   4   5        571.44        399.07        43.25 o
  -4   4   5          4.39         54.61        46.92 o
  -2   4   5         85.67         41.85        53.59 o
  -1   4   5          2.12         26.16        48.85 o
   0   4   5         29.08         55.97        48.93 o
   1   4   5        250.07        194.43        70.22 o
   2   4   5         36.91         35.06        33.23 o
   3   4   5        684.11        646.42        42.74 o
   4   4   5          7.67         19.50        43.34 o
   5   4   5          1.05         42.31        57.71 o
   6   4   5          6.06        -44.97        97.66 o
 -12   0   6       1120.57       1047.12        72.76 o
 -10   0   6        219.40        191.59        48.89 o
  -8   0   6        430.93        443.33        34.89 o
  -6   0   6        247.88        247.59        24.11 o
  -4   0   6      15902.50      16373.93       105.07 o
  -2   0   6       9866.63       9888.90        67.75 o
   0   0   6       2189.38       1830.14        43.63 o
   2   0   6        661.38        566.23        35.48 o
   4   0   6       7568.34       6823.49        66.73 o
   6   0   6       4133.84       4046.05        52.96 o
   8   0   6        970.12        942.56        40.94 o
  10   0   6         21.37         23.31        40.34 o
 -12   1   6         42.32         85.37        53.72 o
 -11   1   6        320.98        329.01        39.08 o
 -10   1   6        866.92        852.71        35.77 o
  -9   1   6          2.09          8.56        24.35 o
  -8   1   6        158.26        167.24        22.74 o
  -7   1   6       2074.12       2025.66        37.24 o
  -6   1   6       2310.02       2212.95        33.19 o
  -5   1   6       1597.73       1576.20        29.45 o
  -4   1   6         24.15         14.18        11.71 o
  -3   1   6          6.72         21.54        11.26 o
  -2   1   6       5006.08       4834.56        37.78 o
  -1   1   6       1799.76       1627.74        21.10 o
   0   1   6         41.37         51.25        15.56 o
   1   1   6       2380.41       2351.65        39.62 o
   2   1   6       7554.80       7877.38        63.21 o
   3   1   6       4353.99       4323.59        48.99 o
   4   1   6        385.41        359.43        23.42 o
   5   1   6        247.23        257.35        16.78 o
   6   1   6        714.06        689.22        22.47 o
   7   1   6        367.70        376.80        19.98 o
   8   1   6        340.70        347.35        22.21 o
   9   1   6        283.43        247.71        24.66 o
  10   1   6        741.45        790.97        33.72 o
  11   1   6        620.50        611.09        38.30 o
 -11   2   6        161.59        168.24        41.23 o
 -10   2   6        133.24        154.55        33.33 o
  -9   2   6        178.36        198.82        28.34 o
  -8   2   6        697.96        676.89        29.61 o
  -7   2   6        649.35        671.51        25.92 o
  -6   2   6        677.93        672.66        25.23 o
  -5   2   6        805.53        860.86        31.44 o
  -4   2   6        867.71        864.10        27.65 o
  -3   2   6       1444.96       1399.36        27.79 o
  -2   2   6       1173.67       1217.10        34.46 o
  -1   2   6         71.32         84.05        23.73 o
   0   2   6       2608.61       2517.14        54.03 o
   1   2   6       2401.77       2322.88        42.47 o
   2   2   6       2041.22       2025.82        43.68 o
   3   2   6        383.82        395.82        26.85 o
   4   2   6         12.61        -22.66        25.56 o
   5   2   6       2418.67       2470.66        58.64 o
   6   2   6       1529.35       1388.54        56.25 o
   7   2   6        299.89        279.70        42.60 o
   8   2   6        361.24        356.42        46.18 o
   9   2   6       1089.03       1182.71        62.59 o
  10   2   6         86.02        119.42        50.67 o
  -9   3   6         93.80         75.55        40.08 o
  -8   3   6         36.19         48.59        29.54 o
  -7   3   6        109.26        133.74        27.68 o
  -6   3   6        342.06        417.17        40.52 o
  -5   3   6        135.99        112.17        20.10 o
  -4   3   6         13.07         -2.48        15.90 o
  -3   3   6       1063.27       1036.56        35.31 o
  -2   3   6         47.65         84.40        22.65 o
  -1   3   6        850.45        958.50        44.04 o
   0   3   6         25.22          8.02        24.77 o
   1   3   6        102.94        144.83        43.90 o
   2   3   6       1123.85       1116.12        53.85 o
   3   3   6        268.75        234.29        32.11 o
   4   3   6        233.68        257.23        55.86 o
   5   3   6        555.80        486.33        42.97 o
   6   3   6         10.21        -27.54        55.46 o
   7   3   6        678.10        601.03        54.64 o
   8   3   6         94.52         97.10        58.84 o
   9   3   6          0.12         80.08        72.11 o
  -6   4   6         90.30        160.35        76.61 o
  -5   4   6         22.30        -26.47        96.77 o
  -4   4   6        107.06         73.16        36.11 o
  -3   4   6          0.21         13.58        49.42 o
  -2   4   6          1.76         25.48        42.55 o
  -1   4   6        133.05        110.58        52.31 o
   0   4   6        456.31        371.01        33.62 o
   1   4   6          3.48         24.20        34.61 o
   2   4   6        500.14        443.91        39.34 o
   3   4   6          0.29        166.08        63.85 o
   4   4   6         19.77          6.73        46.33 o
   5   4   6          0.10         66.55       140.96 o
   6   4   6          4.87        -47.65        94.98 o
 -11   0   7       1021.82        815.29        60.77 o
  -9   0   7         42.82          9.47        35.61 o
  -7   0   7       2799.22       2898.39        64.77 o
  -5   0   7       3634.83       3624.30        49.20 o
  -3   0   7       2672.93       2567.21        36.74 o
  -1   0   7       2808.16       2765.99        34.77 o
   1   0   7        541.16        622.37        29.42 o
   3   0   7       7862.98       7396.54       112.85 o
   5   0   7        429.66        447.60        27.25 o
   7   0   7       1089.95       1048.15        46.85 o
   9   0   7          4.10        -12.09        34.95 o
  11   0   7        521.02        625.19        69.36 o
 -12   1   7         64.56        156.79        50.32 o
 -11   1   7        104.51         60.96        46.94 o
 -10   1   7        354.22        330.23        32.69 o
  -9   1   7        496.29        515.82        29.50 o
  -8   1   7        340.48        363.22        24.93 o
  -7   1   7       1141.68       1211.92        35.71 o
  -6   1   7       1053.47       1056.41        31.36 o
  -5   1   7        701.82        694.81        22.47 o
  -4   1   7       1317.26       1409.67        25.58 o
  -3   1   7        893.95        856.34        23.79 o
  -2   1   7        296.31        309.04        13.78 o
  -1   1   7        305.63        302.03        11.57 o
   0   1   7       3200.42       2975.70        33.27 o
   1   1   7        529.46        495.70        21.35 o
   2   1   7       4356.18       4275.24        48.29 o
   3   1   7        337.07        347.25        22.86 o
   4   1   7          8.96         39.86        17.02 o
   5   1   7       1703.40       1552.59        43.53 o
   6   1   7         71.47         46.61        16.21 o
   7   1   7        180.95        188.76        20.73 o
   8   1   7        576.77        615.72        27.12 o
   9   1   7        718.62        767.01        30.31 o
  10   1   7        553.49        602.87        32.97 o
  11   1   7          4.60         47.74        36.52 o
 -11   2   7          7.35         19.21        44.88 o
 -10   2   7        600.06        537.03        37.14 o
  -9   2   7         25.41          6.20        27.83 o
  -8   2   7          4.53         17.63        23.79 o
  -7   2   7         22.17         18.52        24.99 o
  -6   2   7       2228.60       2156.49        54.40 o
  -5   2   7         19.07         45.28        22.73 o
  -4   2   7        159.88        164.67        16.07 o
  -3   2   7          6.69         -1.12        12.93 o
  -2   2   7       1797.32       1884.80        33.12 o
  -1   2   7         16.45         36.16        29.58 o
   0   2   7        409.81        388.03        23.85 o
   1   2   7        578.37        582.59        26.85 o
   2   2   7       3517.52       3475.09        72.03 o
   3   2   7          4.45        -26.39        28.60 o
   4   2   7        265.67        260.80        29.94 o
   5   2   7          3.92          5.70        30.05 o
   6   2   7       1198.12       1315.53        56.84 o
   7   2   7          0.10         -8.48        46.40 o
   8   2   7        992.58       1035.13        64.35 o
   9   2   7         59.04         59.29        55.61 o
  10   2   7        279.51        249.15        68.42 o
  -9   3   7         38.11         33.67        47.03 o
  -8   3   7         28.42          5.60        43.20 o
  -7   3   7         27.96         -3.80        24.00 o
  -6   3   7        162.14        191.84        21.91 o
  -5   3   7         37.90         33.06        18.60 o
  -4   3   7        933.79        947.18        38.59 o
  -3   3   7         82.35         30.10        23.56 o
  -2   3   7        930.38        914.10        45.17 o
  -1   3   7          1.67         26.60        26.09 o
   0   3   7        238.36        234.86        51.20 o
   1   3   7        323.48        344.30        33.50 o
   2   3   7         29.50         14.14        29.34 o
   3   3   7          0.26         -6.21        30.50 o
   4   3   7       1325.97       1328.16        71.19 o
   5   3   7        130.87         82.18        40.05 o
   6   3   7        204.45        149.26        45.68 o
   7   3   7        137.00         93.64        54.54 o
   8   3   7         21.59        -55.10        62.21 o
  -6   4   7          9.95        -39.18        48.11 o
  -5   4   7         66.99        -13.87        58.77 o
  -4   4   7          0.08        -25.38        91.73 o
  -3   4   7        341.28        287.92        48.52 o
  -2   4   7         86.79        170.60        43.29 o
  -1   4   7        371.11        296.37        36.08 o
   0   4   7          9.62         26.37        33.53 o
   1   4   7          4.53          0.29        35.07 o
   2   4   7          7.83         93.22        39.18 o
   3   4   7        151.92        173.53        57.23 o
   4   4   7         12.52          1.85        54.27 o
   5   4   7          0.25         50.95        60.10 o
 -12   0   8       1640.48       1612.21        78.15 o
 -10   0   8          0.85          9.01        44.80 o
  -8   0   8        311.94        286.36        34.33 o
  -6   0   8        154.70        136.88        35.21 o
  -4   0   8      16277.17      16546.28       154.22 o
  -2   0   8       3338.55       3536.83        41.11 o
   0   0   8         96.48        106.81        15.03 o
   2   0   8         73.47         71.17        17.96 o
   4   0   8       8857.95       8291.05        84.51 o
   6   0   8       2085.18       2028.22        55.03 o
   8   0   8        220.52        216.50        31.57 o
  10   0   8        199.15        299.44        46.22 o
 -12   1   8          2.05         50.21        57.76 o
 -11   1   8        723.28        607.11        44.28 o
 -10   1   8        792.86        749.22        37.71 o
  -9   1   8        417.17        432.17        31.25 o
  -8   1   8          3.24         20.05        22.70 o
  -7   1   8         48.58         46.32        20.34 o
  -6   1   8       1992.46       2019.17        35.81 o
  -5   1   8        887.82        816.30        26.68 o
  -4   1   8          5.49          8.67        12.59 o
  -3   1   8       5995.66       5970.80        45.33 o
  -2   1   8       2058.69       1876.72        29.15 o
  -1   1   8       1034.34        954.12        21.37 o
   0   1   8        627.32        656.99        24.64 o
   1   1   8        503.88        450.12        22.30 o
   2   1   8       1290.69       1242.54        40.73 o
   3   1   8       3509.47       3565.01        41.59 o
   4   1   8        284.91        257.41        21.07 o
   5   1   8        759.89        721.65        28.49 o
   6   1   8       1557.86       1430.27        35.33 o
   7   1   8        228.80        264.55        23.18 o
   8   1   8        561.06        534.75        26.22 o
  10   1   8        399.45        419.36        31.52 o
  11   1   8        191.64        196.13        39.19 o
 -11   2   8        181.04        185.56        54.01 o
 -10   2   8          1.23        -20.18        37.44 o
  -9   2   8        541.21        556.60        35.56 o
  -8   2   8        498.16        505.28        29.82 o
  -7   2   8        549.36        534.70        27.21 o
  -6   2   8        125.18        137.53        21.43 o
  -5   2   8       1036.73        983.68        43.17 o
  -4   2   8        808.14        828.49        26.94 o
  -3   2   8       1925.21       1930.76        36.78 o
  -2   2   8         63.64         47.18        26.77 o
  -1   2   8        112.80         83.50        25.85 o
   0   2   8       2305.81       2384.25        46.86 o
   1   2   8        427.19        334.27        26.99 o
   2   2   8        393.64        467.12        29.27 o
   3   2   8        508.50        489.49        31.39 o
   4   2   8        395.57        388.33        32.63 o
   5   2   8       1309.71       1343.71        59.22 o
   6   2   8        279.95        253.58        39.57 o
   7   2   8         85.58         61.45        41.94 o
   8   2   8        829.65        780.16        56.20 o
   9   2   8        451.36        410.35        68.21 o
  10   2   8         68.43         96.27        85.57 o
  -9   3   8         49.62         34.54        62.36 o
  -8   3   8         16.74        -25.89        32.96 o
  -7   3   8        376.29        349.13        28.26 o
  -6   3   8        141.08        132.28        22.27 o
  -5   3   8        543.45        511.37        25.82 o
  -4   3   8         26.45         23.51        30.69 o
  -3   3   8         67.19         74.44        30.89 o
  -2   3   8        174.07        172.14        27.56 o
  -1   3   8        740.70        840.54        48.36 o
   0   3   8         26.98         28.33        34.85 o
   1   3   8       1332.12       1297.18        61.87 o
   2   3   8        486.48        405.89        35.16 o
   3   3   8        519.04        526.10        39.35 o
   4   3   8        118.24        154.94        38.76 o
   5   3   8          5.49         48.02        42.58 o
   6   3   8          6.85         -8.46        56.10 o
   7   3   8        120.26        178.21        65.38 o
   8   3   8         73.66        -65.10        65.10 o
  -6   4   8         37.80         41.17        95.85 o
  -5   4   8          4.24        -51.19        57.62 o
  -4   4   8         11.87         85.88        93.75 o
  -3   4   8         12.53         11.28        70.26 o
  -2   4   8        102.24        118.18        67.57 o
  -1   4   8        110.85        131.99        35.82 o
   0   4   8        773.50        624.62        42.10 o
   1   4   8         93.68         51.74        64.02 o
   2   4   8        557.49        606.43        51.75 o
   3   4   8          6.07        -16.49        46.81 o
   4   4   8         18.82         32.19        60.61 o
   5   4   8          0.20        -22.64        65.42 o
 -11   0   9        329.60        488.48        58.00 o
  -9   0   9        728.97        787.43        58.83 o
  -7   0   9        822.20        910.51        44.80 o
  -5   0   9       8523.02       8471.64        76.67 o
  -3   0   9       5046.99       5454.95        54.78 o
  -1   0   9       1628.41       1343.10        37.02 o
   1   0   9       1680.99       1436.28        45.97 o
   3   0   9      14036.08      14001.29       109.52 o
   5   0   9        285.75        274.30        27.78 o
   7   0   9        416.38        396.90        37.32 o
   9   0   9          1.15         -1.68        38.10 o
  11   0   9        995.70        940.23        73.08 o
 -11   1   9        329.06        303.32        43.44 o
 -10   1   9        202.58        181.47        36.49 o
  -9   1   9        519.30        535.13        32.30 o
  -8   1   9        272.96        300.89        27.56 o
  -7   1   9        759.03        785.41        27.26 o
  -6   1   9        281.80        311.42        21.17 o
  -5   1   9        627.09        609.22        21.61 o
  -4   1   9       1222.57       1172.02        27.42 o
  -3   1   9       1758.25       1660.13        30.05 o
  -2   1   9        287.95        279.05        13.98 o
  -1   1   9        531.16        491.86        17.15 o
   0   1   9       1513.74       1510.54        26.62 o
   1   1   9       2710.31       2535.56        42.22 o
   2   1   9       2029.38       1780.49        41.34 o
   3   1   9        164.64        156.77        19.72 o
   4   1   9        765.71        739.93        27.62 o
   5   1   9        926.57        865.73        24.90 o
   6   1   9          3.88        -17.73        17.73 o
   7   1   9        229.93        250.79        28.45 o
   8   1   9          7.21        -11.58        27.27 o
   9   1   9        521.43        544.59        33.33 o
  10   1   9        670.29        583.45        34.61 o
 -10   2   9        889.39        805.39        62.71 o
  -9   2   9        236.86        181.28        32.32 o
  -8   2   9        107.60        150.84        27.24 o
  -7   2   9        186.77        202.81        23.73 o
  -6   2   9       2016.15       2025.87        41.43 o
  -5   2   9        139.56        125.42        20.86 o
  -4   2   9        176.10        175.64        17.19 o
  -3   2   9        125.72        133.19        16.95 o
  -2   2   9       2244.95       2176.91        40.21 o
  -1   2   9       1660.31       1629.57        47.00 o
   0   2   9        604.51        591.74        30.39 o
   1   2   9        212.62        229.66        28.07 o
   2   2   9       1216.54       1241.19        58.07 o
   3   2   9        381.23        370.97        32.68 o
   4   2   9        386.02        472.63        35.42 o
   5   2   9         58.30         12.79        34.25 o
   6   2   9       1270.85       1173.07        53.04 o
   7   2   9        175.93        213.94        47.69 o
   8   2   9        546.90        454.79        60.87 o
   9   2   9         18.02        -31.61        82.72 o
  10   2   9        218.72        176.79        89.63 o
  -9   3   9         62.70         49.32        43.80 o
  -8   3   9        105.62        129.59        31.41 o
  -7   3   9          0.53        -27.93        27.93 o
  -6   3   9         11.95        -22.68        27.23 o
  -5   3   9        110.92         96.99        23.65 o
  -4   3   9        550.05        596.14        34.12 o
  -3   3   9        570.59        575.25        38.25 o
  -2   3   9        135.69        125.22        34.21 o
  -1   3   9          3.33        -31.23        31.64 o
   0   3   9        289.04        304.92        56.26 o
   1   3   9         11.93         43.52        32.46 o
   2   3   9         12.24          8.43        33.66 o
   3   3   9         11.84         58.14        36.31 o
   4   3   9        423.98        468.58        44.07 o
   5   3   9         80.24         87.24        45.93 o
   6   3   9        512.72        493.39        56.05 o
   7   3   9         39.98         21.50        59.73 o
   8   3   9         38.91         14.11        80.39 o
  -5   4   9         31.21         -9.59        50.61 o
  -4   4   9         10.63         -2.50        92.68 o
  -3   4   9        200.62        167.32        49.44 o
  -2   4   9          0.24        -44.23        62.00 o
  -1   4   9        654.17        666.22        43.93 o
   0   4   9          4.60         44.80        43.47 o
   1   4   9         19.23        100.67        44.22 o
   2   4   9         25.93        -46.70        46.70 o
   3   4   9        110.40         91.87        57.49 o
   4   4   9          2.22        -72.57        72.57 o
   5   4   9         25.17        313.70        94.29 o
 -10   0  10          5.82          4.58        48.65 o
  -8   0  10       1439.25       1468.15        64.08 o
  -6   0  10         60.04         57.03        27.62 o
  -4   0  10       4395.22       4178.04        54.86 o
  -2   0  10        467.12        423.67        22.79 o
   0   0  10       2252.02       1957.55        36.37 o
   2   0  10         44.65         40.30        16.44 o
   4   0  10       4728.19       4525.03        63.71 o
   6   0  10       1829.44       1625.59       204.73 o
   8   0  10         12.06        -37.08        37.08 o
  10   0  10        286.58        246.04        89.70 o
 -11   1  10        416.65        397.84        46.98 o
 -10   1  10        899.62        818.89        40.28 o
  -9   1  10       1668.49       1715.89        53.48 o
  -8   1  10         41.21         42.09        27.52 o
  -7   1  10        122.64        133.71        23.12 o
  -6   1  10       1708.01       1627.32        38.84 o
  -5   1  10        196.25        200.85        18.74 o
  -4   1  10        265.87        248.89        17.89 o
  -3   1  10       3469.24       3478.38        39.91 o
  -2   1  10       2338.96       2206.74        28.64 o
  -1   1  10       5508.74       5458.64        38.13 o
   0   1  10        719.74        641.11        23.38 o
   1   1  10        786.61        791.73        36.56 o
   2   1  10       1837.56       1662.59        37.55 o
   3   1  10        674.91        655.81        32.18 o
   4   1  10        499.07        482.57        23.23 o
   5   1  10        688.94        654.84        28.05 o
   6   1  10        879.04        867.79        40.25 o
   7   1  10       2234.18       2225.23        41.98 o
   8   1  10        221.85        161.29        23.78 o
   9   1  10        393.21        364.20        31.04 o
  10   1  10        202.93        185.03        51.90 o
 -10   2  10          1.00         -3.70        38.86 o
  -9   2  10        397.21        363.97        35.07 o
  -8   2  10         65.70         73.89        28.24 o
  -7   2  10        250.67        264.49        25.85 o
  -6   2  10        196.15        192.32        28.85 o
  -5   2  10        341.56        303.57        21.76 o
  -4   2  10         26.30         27.19        18.39 o
  -3   2  10       2799.60       2724.65        41.56 o
  -2   2  10        253.66        279.82        25.32 o
  -1   2  10         55.61         31.07        26.58 o
   0   2  10        146.35        208.19        28.76 o
   1   2  10       1702.40       1616.43        51.97 o
   2   2  10          1.73         -4.73        28.07 o
   3   2  10         94.95         96.92        30.53 o
   4   2  10         25.76         48.53        33.73 o
   5   2  10       1392.79       1417.04        66.76 o
   6   2  10          3.62        -39.65        39.65 o
   7   2  10          3.46        -44.18        44.18 o
   8   2  10        220.03        134.94        75.77 o
   9   2  10        301.85        176.91        76.47 o
  -8   3  10         20.57        -14.88        40.74 o
  -7   3  10        208.34        176.95        39.48 o
  -6   3  10         71.88        116.86        27.18 o
  -5   3  10       1484.27       1502.16        42.35 o
  -4   3  10          1.47         10.79        24.21 o
  -3   3  10         49.00         94.60        35.15 o
  -2   3  10        958.74       1011.37        51.30 o
  -1   3  10         82.16         74.01        32.31 o
   0   3  10        441.84        408.91        38.28 o
   1   3  10        916.64        854.61        42.80 o
   2   3  10          1.82         -3.16        49.65 o
   3   3  10       1802.70       1614.61        71.12 o
   4   3  10         90.15        104.73        43.34 o
   5   3  10         59.30         65.33        49.98 o
   6   3  10        141.49        153.35        62.78 o
   7   3  10         81.16         98.66        63.83 o
  -5   4  10          0.54         29.65        52.20 o
  -4   4  10         90.66         84.92       103.13 o
  -3   4  10          1.37         12.35        41.76 o
  -2   4  10         18.74         26.13        73.90 o
  -1   4  10          4.08          7.37        43.23 o
   0   4  10        197.82        266.32        51.68 o
   1   4  10        173.30        122.06        50.11 o
   2   4  10        162.89        254.67       108.12 o
   3   4  10          0.19         72.40       104.34 o
   4   4  10         36.87        -78.45        78.45 o
 -11   0  11         18.78        -62.57        62.57 o
  -9   0  11        702.10        710.94        49.76 o
  -7   0  11        737.82        747.61        46.11 o
  -5   0  11       5413.87       5593.82        69.92 o
  -3   0  11          1.85         -6.63        20.96 o
  -1   0  11       2206.13       1815.95        73.69 o
   1   0  11        436.62        421.82        22.59 o
   3   0  11       5541.57       5069.78        69.26 o
   5   0  11        549.21        537.18        48.95 o
   7   0  11       2527.70       2521.18        71.84 o
   9   0  11         10.57        -27.99        54.28 o
 -11   1  11        232.70        282.28        66.40 o
 -10   1  11         46.77         91.61        38.07 o
  -9   1  11        148.83        136.61        32.19 o
  -8   1  11        699.38        690.22        36.65 o
  -7   1  11         17.12         -2.70        23.93 o
  -6   1  11         38.89         49.99        21.42 o
  -5   1  11        218.78        192.08        20.20 o
  -4   1  11        720.36        716.60        23.79 o
  -3   1  11       2444.77       2470.59        38.24 o
  -2   1  11        682.51        646.04        21.34 o
  -1   1  11          0.96          5.85        13.01 o
   0   1  11        971.86        943.94        26.24 o
   1   1  11       2226.13       2180.80        28.66 o
   2   1  11        102.52         93.76        20.89 o
   3   1  11          9.34          8.82        19.24 o
   4   1  11        620.16        643.27        28.22 o
   5   1  11        848.37        878.23        28.67 o
   6   1  11        542.86        544.69        22.12 o
   7   1  11         16.74         40.64        24.53 o
   8   1  11         42.07         13.73        28.18 o
   9   1  11        385.23        397.84        44.54 o
  10   1  11        195.53        213.71        42.57 o
 -10   2  11        628.01        595.37        45.07 o
  -9   2  11         64.77         64.38        34.56 o
  -8   2  11          8.88         53.02        29.96 o
  -7   2  11         90.10         44.62        25.79 o
  -6   2  11        939.50        965.57        42.68 o
  -5   2  11         21.41         22.30        20.98 o
  -4   2  11        336.68        346.75        20.14 o
  -3   2  11        546.74        557.03        25.30 o
  -2   2  11       2668.30       2524.39        42.05 o
  -1   2  11        190.88        142.98        29.95 o
   0   2  11        946.02        996.50        59.56 o
   1   2  11        419.14        408.42        33.78 o
   2   2  11        943.39        969.28        46.52 o
   3   2  11         62.40         53.03        33.29 o
   4   2  11        866.09        964.22        50.15 o
   5   2  11        608.85        618.16        44.34 o
   6   2  11        362.36        328.75        46.38 o
   7   2  11        190.06        131.00        61.14 o
   8   2  11        357.08        268.66        59.44 o
   9   2  11         15.86        -72.89        72.89 o
  -8   3  11        310.78        176.99        37.37 o
  -7   3  11         13.18        -30.21        30.21 o
  -6   3  11        233.19        136.22        26.91 o
  -5   3  11         37.42         68.45        37.67 o
  -4   3  11        563.43        618.25        55.96 o
  -3   3  11        202.45        173.08        42.73 o
  -2   3  11         67.09         97.18        35.57 o
  -1   3  11         32.31         37.54        35.54 o
   0   3  11        230.32        238.33        44.70 o
   1   3  11        247.45        287.33        39.79 o
   2   3  11         87.06         91.73        38.98 o
   3   3  11        109.47        132.74        43.29 o
   4   3  11        284.97        372.30        49.35 o
   5   3  11         51.39        111.80        54.10 o
   6   3  11         73.65         63.76        60.88 o
   7   3  11          6.83         97.55        70.97 o
  -4   4  11          0.05         23.61        48.42 o
  -3   4  11         49.77        121.59        54.79 o
  -2   4  11         13.79         68.84        52.23 o
  -1   4  11        292.55        291.17        67.22 o
   0   4  11          0.00         78.04        55.62 o
   1   4  11         48.79        159.11        68.07 o
   2   4  11        118.48         85.58        58.28 o
   3   4  11        237.53        233.72        67.21 o
 -10   0  12          0.06        -14.20        56.91 o
  -8   0  12       3927.83       3809.71       127.39 o
  -6   0  12        430.65        437.04        35.35 o
  -4   0  12        735.44        729.03        33.70 o
  -2   0  12          2.95         20.79        21.49 o
   0   0  12       3294.45       3168.41        52.31 o
   2   0  12       2411.06       2084.37       113.76 o
   4   0  12        597.89        586.24        35.06 o
   6   0  12        279.57        361.57        36.08 o
   8   0  12        748.04        792.57        72.56 o
  10   0  12        393.50        368.55        65.07 o
 -11   1  12        315.67        323.41        68.29 o
 -10   1  12        545.28        576.00        56.51 o
  -9   1  12        765.71        681.23        37.75 o
  -8   1  12        135.42        115.42        30.38 o
  -7   1  12         16.16          6.60        28.27 o
  -6   1  12        271.13        302.79        25.09 o
  -5   1  12         64.96         87.88        21.01 o
  -4   1  12        265.71        299.60        20.21 o
  -3   1  12        599.79        589.19        24.13 o
  -2   1  12       3309.01       3410.50        36.91 o
  -1   1  12       3912.49       3742.82        36.66 o
   0   1  12        892.08        864.02        25.61 o
   1   1  12        666.64        661.99        25.51 o
   2   1  12        963.21        942.70        31.19 o
   3   1  12          3.95          3.28        19.59 o
   4   1  12        424.28        452.69        25.21 o
   5   1  12         46.69         27.03        17.46 o
   6   1  12        238.26        251.85        30.09 o
   7   1  12       1948.04       1898.16        55.40 o
   8   1  12        257.94        295.46        27.34 o
   9   1  12        505.01        446.24        32.85 o
 -10   2  12         81.07        171.67        49.81 o
  -9   2  12        367.32        311.45        38.93 o
  -8   2  12         28.81         -1.76        31.25 o
  -7   2  12        109.30         98.03        30.10 o
  -6   2  12          0.69         -9.64        24.06 o
  -5   2  12        115.97        155.92        21.69 o
  -4   2  12        487.45        484.48        22.56 o
  -3   2  12        973.82       1033.83        29.07 o
  -2   2  12          4.66        -11.40        21.06 o
  -1   2  12        205.56        229.56        24.57 o
   0   2  12         17.37         36.31        34.93 o
   1   2  12       1288.85       1287.59        59.87 o
   2   2  12         18.37         -3.43        33.37 o
   3   2  12          8.46         -1.75        36.42 o
   4   2  12        244.47        209.83        39.23 o
   5   2  12        656.94        675.87        50.66 o
   6   2  12          3.66         -2.74        45.81 o
   7   2  12         57.46        143.92        62.29 o
   8   2  12         25.38         20.15        63.60 o
  -8   3  12          5.68         -5.40        49.69 o
  -7   3  12        405.18        416.49        46.01 o
  -6   3  12         40.26         90.76        59.84 o
  -5   3  12        797.63        805.18        46.47 o
  -4   3  12         10.55        -39.19        39.19 o
  -3   3  12         35.30        -31.32        49.56 o
  -2   3  12        315.14        285.80        56.23 o
  -1   3  12         19.51         45.64        38.15 o
   0   3  12        296.87        276.83        47.24 o
   1   3  12         68.70        101.91        42.25 o
   2   3  12         28.35         70.06        42.98 o
   3   3  12       1299.52       1161.94        56.02 o
   4   3  12        138.09         76.57        51.23 o
   5   3  12         30.27         47.40        57.41 o
   6   3  12         36.51        123.52        66.87 o
   7   3  12         52.79        -81.06       132.73 o
  -3   4  12         18.81        -52.49        73.55 o
  -2   4  12        147.13         91.58        63.62 o
  -1   4  12          6.25        -54.14        54.14 o
   0   4  12          2.68        -16.99        59.56 o
   1   4  12         10.15        -22.17        78.21 o
   2   4  12         10.52          1.19        69.47 o
 -11   0  13        228.12        166.47        85.64 o
  -9   0  13        563.92        616.61        54.83 o
  -7   0  13       1065.92       1129.81        57.23 o
  -5   0  13       2384.92       2366.60        61.12 o
  -3   0  13         11.85        -21.63        24.63 o
  -1   0  13       1216.15       1092.06        42.89 o
   1   0  13         17.06         20.31        26.76 o
   3   0  13       2535.60       2292.45        57.60 o
   5   0  13         40.56         46.11        32.13 o
   7   0  13        476.93        508.33        43.99 o
   9   0  13         62.79          0.60        48.34 o
 -10   1  13         85.46         50.15        43.32 o
  -9   1  13        320.57        272.26        38.36 o
  -8   1  13        331.06        325.38        33.35 o
  -7   1  13        305.52        345.15        30.28 o
  -6   1  13         80.24         24.39        24.69 o
  -5   1  13        107.75         88.94        21.73 o
  -4   1  13       1855.53       1870.65        40.65 o
  -3   1  13       1045.45       1028.14        32.95 o
  -2   1  13        708.45        707.14        25.06 o
  -1   1  13        763.96        725.90        25.17 o
   0   1  13          2.03        -15.28        15.28 o
   1   1  13        708.19        726.39        28.61 o
   2   1  13        111.55        169.21        23.31 o
   3   1  13         58.72         66.11        18.79 o
   4   1  13       1031.28       1036.17        35.49 o
   5   1  13        529.52        536.92        29.19 o
   6   1  13        345.60        391.10        41.41 o
   7   1  13         27.39        -10.26        31.29 o
   8   1  13          9.50         33.85        36.41 o
   9   1  13        129.59         97.16        39.92 o
  -9   2  13         57.63         38.22        40.47 o
  -8   2  13        131.06         58.99        42.98 o
  -7   2  13         82.41         43.55        36.82 o
  -6   2  13        221.54        257.27        27.19 o
  -5   2  13          2.31        -19.22        22.62 o
  -4   2  13        385.30        397.04        23.53 o
  -3   2  13         41.46         44.13        19.90 o
  -2   2  13       1772.10       1763.14        44.32 o
  -1   2  13          0.29         -9.06        21.84 o
   0   2  13        390.88        377.00        36.37 o
   1   2  13          0.13         -3.78        34.22 o
   2   2  13        609.55        592.45        42.31 o
   3   2  13         28.22         -1.21        37.62 o
   4   2  13        864.79        807.91        48.51 o
   5   2  13        105.55        142.46        51.29 o
   6   2  13         98.01        116.47        53.41 o
   7   2  13         73.19         97.99        59.48 o
   8   2  13        284.54        290.70        70.50 o
  -7   3  13          5.00         42.81        50.84 o
  -6   3  13        101.13         70.86        36.43 o
  -5   3  13         59.00         48.74        37.23 o
  -4   3  13         84.65          9.56        44.85 o
  -3   3  13         81.44         20.25        44.06 o
  -2   3  13          9.15         33.94        42.42 o
  -1   3  13         32.75         98.85        42.55 o
   0   3  13        628.51        602.20        47.59 o
   1   3  13        165.17        131.10        67.58 o
   2   3  13        298.56        313.94        49.97 o
   3   3  13         94.74        119.38        57.20 o
   4   3  13         80.12         60.88        59.64 o
   5   3  13         58.05         78.93        60.31 o
   6   3  13          0.94         72.58        73.41 o
  -2   4  13         26.54          6.73        67.14 o
  -1   4  13        256.25        203.22        68.15 o
   0   4  13          0.75        132.31        67.63 o
   1   4  13         74.09         71.92       185.98 o
 -10   0  14         17.93        -53.03        89.07 o
  -8   0  14       2588.51       2483.83        87.78 o
  -6   0  14        358.76        405.34        39.71 o
  -4   0  14        695.07        723.91        37.19 o
  -2   0  14         21.08         21.64        41.80 o
   0   0  14       2909.26       2816.65        58.50 o
   2   0  14       4197.72       4066.75        80.75 o
   4   0  14        360.10        371.18        35.54 o
   6   0  14         18.41         57.34        37.06 o
   8   0  14        909.53       1029.17        81.32 o
 -10   1  14        171.62         70.01        46.77 o
  -9   1  14        225.46        185.07        48.86 o
  -8   1  14        119.24        151.39        34.11 o
  -7   1  14        157.64        216.96        29.91 o
  -6   1  14        299.53        290.38        29.40 o
  -5   1  14        475.36        550.02        28.71 o
  -4   1  14        450.32        460.76        27.20 o
  -3   1  14         54.73         58.22        25.35 o
  -2   1  14       1577.18       1620.65        37.75 o
  -1   1  14       1433.07       1426.21        37.76 o
   0   1  14        255.44        248.65        19.61 o
   1   1  14        113.77        101.43        19.00 o
   2   1  14        231.44        259.70        24.18 o
   3   1  14        404.58        376.31        29.45 o
   4   1  14        423.49        423.16        28.23 o
   5   1  14         54.12         15.89        26.39 o
   6   1  14        361.28        419.83        39.37 o
   7   1  14        193.09        249.39        35.84 o
   8   1  14        477.28        503.05        43.42 o
   9   1  14        200.90         91.79        82.22 o
  -9   2  14        264.70        269.96        44.78 o
  -8   2  14        179.09         63.18        56.40 o
  -7   2  14        781.77        718.61        40.53 o
  -6   2  14        391.51        366.28        30.41 o
  -5   2  14         56.94         41.85        24.52 o
  -4   2  14        319.85        318.61        24.60 o
  -3   2  14        842.37        820.32        30.95 o
  -2   2  14        919.78        908.89        43.67 o
  -1   2  14        860.23        930.91        44.95 o
   0   2  14        153.37        179.51        37.09 o
   1   2  14        946.21        991.43        57.15 o
   2   2  14        365.08        322.86        54.26 o
   3   2  14          1.03         14.16        42.23 o
   4   2  14        527.45        498.54        49.84 o
   5   2  14        670.35        629.11        55.98 o
   6   2  14        178.70        308.82        57.35 o
   7   2  14          0.79        105.44        63.65 o
   8   2  14          8.87         59.35       112.18 o
  -7   3  14        137.84         83.17        51.46 o
  -6   3  14          9.71         22.98        37.55 o
  -5   3  14        227.83        161.91        37.95 o
  -4   3  14         40.09         45.46        34.98 o
  -3   3  14         19.96        -31.82        48.36 o
  -2   3  14        114.64         95.57        46.32 o
  -1   3  14        336.41        307.96        48.43 o
   0   3  14         77.65         67.59        47.08 o
   1   3  14         10.68        -55.85        55.85 o
   2   3  14          9.90         37.22        52.22 o
   3   3  14        324.84        354.15        58.40 o
   4   3  14        170.27         95.12        61.12 o
   5   3  14          0.23        -70.88       122.78 o
  -9   0  15       1259.56       1177.77        67.59 o
  -7   0  15         85.09        103.56        44.34 o
  -5   0  15        371.14        412.91        39.31 o
  -3   0  15         48.80         39.97        29.62 o
  -1   0  15       5858.24       5980.46        72.67 o
   1   0  15         55.48         53.80        26.41 o
   3   0  15       1558.52       1399.55        82.78 o
   5   0  15          9.31        -35.86        35.86 o
   7   0  15        333.42        374.71        44.10 o
 -10   1  15         75.17         55.53        50.10 o
  -9   1  15         64.58         79.58        42.35 o
  -8   1  15        243.61        412.15        45.50 o
  -7   1  15       1064.82       1079.61        41.59 o
  -6   1  15         22.81          2.01        27.44 o
  -5   1  15         38.86         59.49        27.12 o
  -4   1  15       1130.45       1090.15        35.59 o
  -3   1  15       1056.13       1108.72        37.75 o
  -2   1  15        906.79        985.73        39.44 o
  -1   1  15        461.94        505.29        23.01 o
   0   1  15        158.59        190.72        19.58 o
   1   1  15        842.21        839.57        26.79 o
   2   1  15        148.90        163.31        23.78 o
   3   1  15          6.07        -13.34        24.21 o
   4   1  15        440.39        460.17        30.32 o
   5   1  15        871.95        942.07        39.24 o
   6   1  15        478.93        521.57        44.37 o
   7   1  15          7.21        -13.83        33.91 o
   8   1  15          5.10        -50.39        54.05 o
  -8   2  15        113.84         53.05        54.24 o
  -7   2  15          0.64         17.14        48.07 o
  -6   2  15        290.22        292.99        32.00 o
  -5   2  15         81.74        100.07        26.41 o
  -4   2  15        370.72        370.61        28.97 o
  -3   2  15          3.37        -16.25        26.02 o
  -2   2  15        477.14        488.20        30.04 o
  -1   2  15          0.90         -5.01        33.24 o
   0   2  15        187.70        215.68        39.76 o
   1   2  15         80.58         87.92        47.90 o
   2   2  15        196.39        248.07        44.28 o
   3   2  15        116.14        102.35        45.96 o
   4   2  15        882.54        792.13        55.74 o
   5   2  15          5.86         -3.52        84.69 o
   6   2  15        143.95        159.97        61.75 o
   7   2  15          0.94         13.83       126.12 o
  -6   3  15         13.84         24.75        49.31 o
  -5   3  15          2.15          5.22        46.81 o
  -4   3  15         19.90         41.20        40.34 o
  -3   3  15        168.25        191.12        40.46 o
  -2   3  15         34.02         70.87        50.97 o
  -1   3  15          0.30         23.19        54.35 o
   0   3  15        545.65        583.77        77.68 o
   1   3  15         65.74         35.05        61.53 o
   2   3  15        380.77        429.68        60.57 o
   3   3  15          2.23        -47.15        67.59 o
   4   3  15         38.40        -12.00        67.94 o
   5   3  15        215.35        262.91        78.04 o
  -8   0  16       1590.84       1623.46        73.76 o
  -6   0  16        358.49        361.05        47.04 o
  -4   0  16        109.07        118.21        36.01 o
  -2   0  16        407.54        440.98        36.42 o
   0   0  16       4346.68       4534.26       101.79 o
   2   0  16       1426.38       1394.44        54.71 o
   4   0  16         12.24         32.62        49.32 o
   6   0  16        292.08        304.63        60.83 o
   8   0  16        301.48        429.47        72.90 o
  -9   1  16         71.38         36.37        46.16 o
  -8   1  16         31.07         92.23        39.43 o
  -7   1  16        363.67        399.92        36.30 o
  -6   1  16        711.66        691.24        35.31 o
  -5   1  16        379.65        387.73        32.08 o
  -4   1  16        268.85        294.59        26.70 o
  -3   1  16        472.54        577.00        31.01 o
  -2   1  16        134.41        151.59        33.73 o
  -1   1  16        674.00        718.93        26.25 o
   0   1  16         77.47         79.63        23.01 o
   1   1  16         99.57        101.29        19.94 o
   2   1  16        121.67        160.05        23.42 o
   3   1  16        773.36        778.92        30.55 o
   4   1  16        557.37        601.85        26.43 o
   5   1  16        437.99        457.72        34.34 o
   6   1  16        160.34        238.26        70.92 o
   7   1  16         38.32         88.33        44.97 o
   8   1  16        203.05        160.60        97.43 o
  -8   2  16         19.05         -3.10        45.82 o
  -7   2  16        887.66        799.81        44.79 o
  -6   2  16         53.25         67.64        33.18 o
  -5   2  16          5.29         17.41        28.47 o
  -4   2  16        168.44        211.52        26.34 o
  -3   2  16        746.72        792.11        42.29 o
  -2   2  16         64.56         53.85        28.66 o
  -1   2  16         33.17        -15.29        41.09 o
   0   2  16        106.80        144.50        42.72 o
   1   2  16        822.07        963.12        53.04 o
   2   2  16        112.15        112.83        68.12 o
   3   2  16         87.23        118.17        51.10 o
   4   2  16        579.23        518.65        58.98 o
   5   2  16        681.67        643.03        63.48 o
   6   2  16         17.65         75.54        65.42 o
  -5   3  16         35.51         40.39        51.52 o
  -4   3  16         68.82        102.82        39.81 o
  -3   3  16        118.72        157.88        59.23 o
  -2   3  16         11.31         -3.41        69.06 o
  -1   3  16        714.56        619.23        59.89 o
   0   3  16        127.15         80.63        56.06 o
   1   3  16         51.81         -1.17        58.31 o
   2   3  16          0.14         89.08        64.94 o
   3   3  16         99.51        117.55        75.12 o
   4   3  16         70.66        -10.65       100.93 o
  -9   0  17        627.08        464.50        82.19 o
  -7   0  17          0.43         55.61        57.10 o
  -5   0  17         37.61         48.51        40.52 o
  -3   0  17          6.81        -21.51        36.04 o
  -1   0  17       3352.89       3336.20        90.17 o
   1   0  17         58.68        147.39        31.27 o
   3   0  17        105.20         95.27        38.89 o
   5   0  17        142.31        143.58        41.85 o
   7   0  17        684.02        642.11        89.67 o
  -9   1  17         26.32        -25.82        50.83 o
  -8   1  17        258.21        263.65        46.51 o
  -7   1  17        377.38        333.93        39.91 o
  -6   1  17         50.97         35.84        36.67 o
  -5   1  17         96.11         87.10        30.71 o
  -4   1  17        129.08        185.54        30.04 o
  -3   1  17        658.74        722.30        30.64 o
  -2   1  17        506.21        479.19        37.22 o
  -1   1  17         52.70         39.23        23.04 o
   0   1  17        799.61        820.32        30.35 o
   1   1  17        415.88        401.93        25.62 o
   2   1  17         57.00        118.79        21.90 o
   3   1  17         21.46         28.42        25.91 o
   4   1  17          1.08         23.13        24.19 o
   5   1  17        629.47        624.93        39.68 o
   6   1  17        513.78        594.19        51.75 o
   7   1  17          0.32         93.38        53.88 o
  -7   2  17          0.95         25.68        42.71 o
  -6   2  17        495.99        455.53        40.37 o
  -5   2  17        220.93        253.56        41.36 o
  -4   2  17        120.10        127.12        29.64 o
  -3   2  17          8.05         12.71        25.82 o
  -2   2  17        128.61         85.33        43.53 o
  -1   2  17         18.39         16.09        45.32 o
   0   2  17        282.21        304.95        36.15 o
   1   2  17        102.03        115.46        49.84 o
   2   2  17         46.90         77.99        59.31 o
   3   2  17        136.15        301.30        78.69 o
   4   2  17        276.62        304.51        62.95 o
   5   2  17         11.01         16.72        66.62 o
   6   2  17         52.79         -7.45        79.03 o
  -4   3  17        150.95        158.72        61.18 o
  -3   3  17         57.58        109.10        67.07 o
  -2   3  17          5.05         79.95        84.09 o
  -1   3  17          3.31        -12.26        63.88 o
   0   3  17        256.65        238.01        71.80 o
   1   3  17         82.25         44.95        63.85 o
   2   3  17        133.53        172.76        82.36 o
  -8   0  18        445.13        403.74        79.45 o
  -6   0  18        430.92        392.48        53.63 o
  -4   0  18        507.67        500.64        54.91 o
  -2   0  18        510.94        577.43        51.08 o
   0   0  18       1826.79       1715.27        64.35 o
   2   0  18        332.56        360.33        50.33 o
   4   0  18         21.63         -5.51        60.57 o
   6   0  18        509.73        422.94        50.10 o
  -8   1  18         55.79         87.25        47.79 o
  -7   1  18        248.37        205.69        43.57 o
  -6   1  18        383.81        363.88        45.50 o
  -5   1  18        578.53        594.66        37.61 o
  -4   1  18         69.47         90.96        32.30 o
  -3   1  18        233.98        222.83        34.69 o
  -2   1  18        216.72        235.24        37.00 o
  -1   1  18          2.22         -2.67        26.80 o
   0   1  18        328.52        338.07        26.41 o
   1   1  18        257.81        336.91        31.47 o
   2   1  18        187.44        216.13        33.82 o
   3   1  18        601.99        605.68        54.11 o
   4   1  18        178.27        230.47        28.12 o
   5   1  18        608.83        549.08        48.97 o
   6   1  18         76.05         54.63        44.77 o
  -7   2  18        353.85        439.05        60.24 o
  -6   2  18         30.29        105.60        39.37 o
  -5   2  18         55.09        129.32        42.20 o
  -4   2  18         29.07         61.34        31.60 o
  -3   2  18        443.89        466.15        35.58 o
  -2   2  18         21.46          6.88        50.34 o
  -1   2  18         22.34        -25.37        35.01 o
   0   2  18         42.77        126.93        53.30 o
   1   2  18        620.63        685.35        70.40 o
   2   2  18          2.94        -10.98        65.72 o
   3   2  18         78.21         44.91        70.04 o
   4   2  18         45.22         62.67        66.43 o
   5   2  18        198.18        220.30        85.83 o
  -2   3  18          7.81         -7.35        71.11 o
  -1   3  18        386.70        342.00        72.63 o
   0   3  18         13.57         -5.25        71.51 o
   1   3  18         18.37        -20.41       114.46 o
  -7   0  19         15.61          4.63        62.04 o
  -5   0  19        688.77        811.76        67.50 o
  -3   0  19        111.00        133.66        42.90 o
  -1   0  19        443.02        453.59        42.63 o
   1   0  19          1.18         -1.27        52.55 o
   3   0  19        261.59        324.13        49.88 o
   5   0  19         46.69          7.08        45.30 o
  -7   1  19        287.89        198.66        50.37 o
  -6   1  19        375.06        361.69        49.64 o
  -5   1  19         29.45         18.39        37.59 o
  -4   1  19         35.48         73.98        36.63 o
  -3   1  19        375.33        422.08        60.01 o
  -2   1  19         93.86         68.57        31.92 o
  -1   1  19          7.78        -31.78        31.78 o
   0   1  19        366.50        368.33        28.47 o
   1   1  19        591.60        679.14        51.76 o
   2   1  19        358.15        412.42        33.41 o
   3   1  19          0.99        -16.65        27.35 o
   4   1  19         18.30        130.06        43.27 o
   5   1  19        241.19        186.26        58.07 o
  -6   2  19        280.22        254.14        61.80 o
  -5   2  19         50.81         96.06        50.18 o
  -4   2  19        100.46        150.89        34.19 o
  -3   2  19         40.69         13.02        39.21 o
  -2   2  19        194.23        160.44        45.63 o
  -1   2  19          6.81         22.16        56.89 o
   0   2  19        448.86        471.55        42.48 o
   1   2  19        155.25        186.38        73.00 o
   2   2  19        115.82         67.11        66.89 o
   3   2  19         42.63        -74.95        95.62 o
   4   2  19        147.70        148.11        88.53 o
  -6   0  20         96.43         21.60        62.67 o
  -4   0  20        799.93        876.03        59.52 o
  -2   0  20       1271.49       1288.51        56.67 o
   0   0  20          2.82        -25.35        40.87 o
   2   0  20        247.66        340.54        51.76 o
   4   0  20        432.82        452.34        76.09 o
  -6   1  20        114.76         86.91        45.53 o
  -5   1  20        675.32        723.22        45.12 o
  -4   1  20        125.41        187.33        61.32 o
  -3   1  20         26.05        -10.85        36.12 o
  -2   1  20        149.21        145.76        32.43 o
  -1   1  20          5.27        -17.68        38.45 o
   0   1  20        333.93        347.23        30.51 o
   1   1  20         28.21         24.29        29.51 o
   2   1  20        173.85        257.19        31.14 o
   3   1  20        386.45        375.39        34.80 o
   4   1  20        143.16        214.89        41.14 o
  -4   2  20          3.55         18.22        51.07 o
  -3   2  20        432.42        491.66        64.40 o
  -2   2  20         23.21        -43.09        43.09 o
  -1   2  20         17.68        -47.26        47.26 o
   0   2  20         89.80        111.92        42.49 o
   1   2  20        615.75        526.12        72.87 o
   2   2  20         16.06        101.20        77.78 o
  -5   0  21        721.01        565.33        68.47 o
  -3   0  21          0.66        -13.10        53.78 o
  -1   0  21        433.55        593.91        83.51 o
   1   0  21         29.89         18.56        54.93 o
   3   0  21        281.69        276.90        61.12 o
  -5   1  21          5.21        -63.30        63.30 o
  -4   1  21          1.70         13.88        49.39 o
  -3   1  21        258.37        283.24        40.36 o
  -2   1  21         74.03        156.53        38.05 o
  -1   1  21          0.42         11.11        34.62 o
   0   1  21         39.78         41.66        38.30 o
   1   1  21        523.61        582.53        35.27 o
   2   1  21        422.80        462.54        49.49 o
   3   1  21         20.48        -26.56        42.08 o
  -2   2  21         72.25        143.01        66.91 o
  -1   2  21         20.25         20.68        77.14 o
   0   2  21        209.00        229.85        96.40 o
  -4   0  22        405.76        507.75        69.54 o
  -2   0  22        778.36        908.90        65.19 o
   0   0  22         60.42        103.12        52.11 o
   2   0  22         84.86         64.17        65.41 o
  -4   1  22         75.58         66.80        52.14 o
  -3   1  22          3.23          1.04        52.09 o
  -2   1  22         45.46         49.95        40.89 o
  -1   1  22        208.83        240.04        41.75 o
   0   1  22         22.28        -39.10        39.10 o
   1   1  22         27.53         75.74        38.01 o
   2   1  22        129.84        -27.36        99.02 o
  -1   0  23        323.98        318.04        76.18 o
                                                
